# Supplementary material for: Prevalence of malnutrition and associated factors among adult patients on antiretroviral therapy follow-up care in Jimma Medical Center, Southwest Ethiopia
Source: PLoS One. 2020 Mar 12;15(3):e0229883. doi: 10.1371/journal.pone.0229883 (PMC7067416; doi:10.1371/journal.pone.0229883)
Supplement: S1 File — (XLSX) [file pone.0229883.s001.xlsx]

## Sheet: PD_SET
Codes	Age(1=<30, 2=30-39, 3=40-49, 4=50+)	SEX (1=M, 2=F)	MAR_STAT(1=Mar, 2=Nmar, 3=Sep, 4=Div, 5=Wid)	REL_STAT(1=Muslim, 2=Orthodox, 3=Protestant, 4=Catholic)	EDU_STAT(1=No edu, 2=Pri, 3=Sec, 4=Terit)	EMP_STAT(1=Emp, 2=Unemp)	PT_CD4(1=<200,2=>=200)	FUN_STAT(1=Amb, 2=Bedrid, 3=Work)	WHO_STAGE(1=S I, 2=S II, 3=S III, 4=S IV)	SPR_CGIVER(1=yes,2=no)	HIV_SGROUP(1=yes,2=no)	HIV_DSTAT(1=yes,2=no)	ACC_WAT(1=yes,2=no)	ACC_ELECR(1=yes,2=no)	ACT_TB(1=yes,2=no)	HIV_HE(1=yes,2=no)	HIV_COUN(1=yes,2=no)	ADH_CONCR(1=Stigma, 2=afraid of medications,3=doubt of medications,4=depressed, 5=forget to take medications)	BMI(1=normal, 2=undernourished, 3=overweight or obese)
1001	1	1	3	2	2	2	2	3	1	2	1	1	2	1	1	1	2	4	1
1002	3	1	3	1	2	2	2	1	2	2	2	1	1	1	2	1	2	3	1
1003	2	1	2	3	1	1	1	1	3	2	1	1	1	1	1	1	2	4	1
1004	1	1	1	2	2	1	1	3	1	2	1	1	2	1	2	1	1	4	2
1005	2	1	5	3	2	2	2	3	2	2	1	1	1	1	2	1	2	1	1
1006	2	1	2	2	3	1	1	3	4	1	1	1	1	1	2	1	1	3	2
1007	1	1	1	1	1	2	2	2	3	2	2	1	1	1	1	1	1	1	2
1008	1	1	1	2	3	2	1	3	3	2	1	1	1	1	2	1	2	2	2
1009	2	1	3	2	2	2	1	1	2	2	1	2	1	1	2	1	1	3	1
1010	2	1	1	3	2	2	2	3	2	2	2	1	1	1	2	1	1	3	2
1011	1	2	1	3	1	2	2	3	1	2	1	1	1	1	2	1	2	1	1
1012	2	1	3	2	3	2	2	1	1	2	1	2	1	1	2	1	2	2	1
1013	1	1	2	2	2	1	1	1	3	2	1	1	1	1	1	1	2	2	1
1014	1	2	3	2	2	2	2	3	1	2	1	1	1	1	2	1	2	3	1
1015	4	2	5	2	1	2	1	1	3	2	1	1	1	1	1	1	2	2	1
1016	3	1	1	2	4	1	1	3	4	2	1	2	1	1	2	1	2	2	2
1017	3	1	4	2	3	1	2	3	1	1	1	1	1	1	2	1	1	2	3
1018	3	1	1	1	3	1	1	3	2	2	2	1	1	1	2	2	2	1	1
1019	2	1	1	2	3	1	2	3	1	2	1	1	1	1	2	1	2	3	1
1020	2	1	2	2	3	1	1	3	4	1	1	1	1	1	2	1	2	3	1
1021	2	1	3	2	2	1	1	3	2	1	1	1	1	1	2	1	2	2	2
1022	1	1	1	2	3	2	1	3	3	2	1	1	1	1	2	1	1	2	1
1023	2	2	1	2	3	1	1	1	4	2	1	1	1	1	2	1	1	2	2
1024	2	1	1	2	2	1	1	1	3	2	2	1	2	1	1	1	2	1	1
1025	2	2	4	2	2	1	1	3	3	2	2	2	1	1	2	1	2	1	2
1026	3	1	5	2	4	1	2	3	1	2	2	1	1	1	2	1	2	1	1
1027	2	2	4	3	2	2	2	3	1	2	2	1	2	1	2	1	1	4	3
1028	1	2	4	2	3	2	1	3	4	2	2	2	1	1	1	1	2	4	2
1029	2	1	2	1	3	1	1	3	1	2	2	1	1	1	2	1	1	1	2
1030	1	2	5	1	1	2	1	3	2	2	2	2	2	1	2	1	2	4	1
1031	1	2	4	2	4	1	1	3	1	2	2	1	1	1	2	1	1	1	2
1032	3	1	1	1	2	1	1	3	2	2	2	1	1	1	2	1	1	4	1
1033	1	2	4	2	2	1	1	3	3	2	2	1	2	1	1	1	1	1	1
1034	2	1	1	2	2	1	1	3	2	2	2	1	1	1	2	1	1	4	2
1035	2	2	5	2	2	2	1	3	3	2	2	1	1	1	2	1	2	1	2
1036	2	2	4	2	3	2	1	3	2	2	2	1	2	1	2	1	2	1	1
1037	2	2	1	2	2	2	1	3	1	2	2	1	2	1	2	1	1	1	3
1038	3	2	4	1	3	1	1	3	3	2	2	1	1	1	2	1	2	1	1
1039	2	2	1	1	2	1	2	3	3	2	2	1	1	1	2	2	2	1	1
1040	2	2	1	1	1	2	1	3	2	2	2	1	1	1	2	1	2	4	1
1041	2	1	2	2	3	2	2	3	3	2	1	2	1	1	2	2	2	4	1
1042	4	1	3	1	3	2	1	1	4	2	2	1	1	1	2	1	1	2	1
1043	2	2	1	2	3	1	1	3	1	1	2	1	1	1	2	1	2	1	2
1044	1	2	3	1	2	2	2	3	3	1	2	1	1	1	1	1	2	1	1
1045	2	1	2	3	4	1	1	3	2	1	2	1	1	1	2	1	1	2	3
1046	2	2	1	3	1	2	1	3	3	1	2	1	2	1	2	2	2	4	2
1047	1	2	1	1	2	2	2	3	1	2	2	1	1	1	2	1	1	1	3
1048	1	2	1	2	3	1	1	3	2	1	2	1	1	1	2	1	2	1	1
1049	1	2	4	2	3	2	1	3	3	1	2	1	1	1	2	1	2	4	3
1050	2	1	1	2	2	1	2	3	2	2	2	1	1	1	2	2	2	1	1
1051	2	1	2	2	1	1	1	3	3	2	2	2	1	1	2	1	1	1	2
1052	1	2	2	3	3	2	2	3	2	2	2	1	1	1	2	1	1	4	1
1053	2	2	3	2	3	2	1	3	1	1	1	1	1	1	2	2	2	4	1
1054	2	1	2	2	3	1	1	3	1	2	2	1	1	1	2	1	2	2	1
1055	1	1	4	1	1	2	1	3	3	2	2	1	1	1	1	2	2	1	1
1056	1	2	2	1	3	2	1	3	3	2	2	1	1	1	2	1	2	1	2
1057	1	2	1	2	2	1	1	3	3	2	2	1	1	1	2	2	2	3	1
1058	1	2	4	1	3	2	2	3	1	2	2	1	2	1	2	2	2	1	1
1059	2	2	1	2	1	2	1	1	3	2	2	1	2	1	2	1	1	4	1
1060	2	1	4	2	1	2	2	1	1	2	2	1	2	1	2	1	2	1	2
1061	2	1	1	1	3	2	1	3	4	2	2	1	1	1	2	1	2	1	2
1062	1	2	1	2	1	2	2	3	2	2	2	2	2	1	2	2	2	4	1
1063	2	1	1	1	3	1	1	1	3	2	1	1	1	1	2	1	2	1	1
1064	2	2	1	2	4	2	1	1	2	2	2	1	1	1	2	1	1	4	1
1065	2	2	2	1	1	2	2	3	2	2	2	1	1	1	2	1	1	1	3
1066	4	1	1	2	1	2	2	3	1	1	2	1	1	1	2	1	2	1	1
1067	3	1	1	3	4	1	2	3	1	2	2	1	1	1	2	1	1	1	1
1068	1	2	3	2	2	2	1	1	3	2	1	1	1	1	2	1	2	2	2
1069	1	1	2	2	3	2	2	3	3	2	1	1	1	1	2	1	2	2	2
1070	1	1	4	1	2	1	2	3	2	2	1	1	1	1	2	1	2	2	1
1071	1	2	5	2	2	1	1	3	3	2	1	1	1	1	2	1	2	2	1
1072	2	1	1	2	2	2	2	3	1	2	1	1	1	1	2	1	2	4	1
1073	1	2	1	2	3	2	2	3	2	1	1	1	1	1	2	1	2	2	1
1074	1	1	2	2	1	2	2	1	2	2	1	1	1	1	2	1	2	4	1
1075	1	1	2	1	2	2	2	3	2	2	1	1	1	1	2	1	2	2	1
1076	1	2	1	1	1	1	2	3	2	1	1	1	1	1	2	2	2	4	1
1077	1	2	1	2	2	2	1	1	3	1	1	2	1	1	2	1	2	2	2
1078	3	2	5	2	3	2	2	3	2	2	1	1	1	1	2	1	2	2	1
1079	2	2	1	2	1	1	1	3	3	2	1	1	1	1	2	1	2	3	1
1080	4	1	5	3	3	2	1	3	2	2	1	1	1	1	2	1	1	4	1
1081	2	2	4	1	3	2	2	3	1	2	1	1	1	1	2	1	2	2	3
1082	1	2	4	2	1	2	2	3	3	2	2	1	1	1	2	1	2	2	1
1083	1	1	2	2	2	2	1	3	2	2	1	1	1	1	2	1	2	4	1
1084	2	2	1	2	3	1	2	3	1	2	1	1	1	1	2	1	2	3	3
1085	2	1	1	3	3	1	1	2	3	2	1	1	1	1	2	1	1	2	2
1086	2	2	1	3	3	1	1	3	1	2	1	1	1	1	2	1	2	2	1
1087	1	2	4	3	3	1	2	2	3	2	1	1	1	1	1	1	2	2	2
1088	2	2	2	2	3	2	1	1	3	2	1	1	1	1	2	1	2	2	2
1089	1	2	2	2	2	2	1	2	4	2	1	1	1	1	1	1	2	2	1
1090	1	2	1	2	2	2	2	3	1	1	2	1	1	1	2	1	2	3	1
1091	1	1	2	2	2	2	1	1	4	2	1	1	1	1	2	1	2	2	2
1092	2	2	3	2	1	2	1	1	4	2	1	1	1	1	1	1	1	2	2
1093	2	1	2	2	3	1	1	1	4	2	1	1	1	1	1	1	2	2	1
1094	2	2	1	2	3	2	1	3	2	2	2	1	1	1	1	1	2	3	1
1095	1	2	2	2	3	1	1	3	4	2	1	1	1	1	2	1	1	1	1
1096	1	2	2	1	2	2	1	3	1	2	1	1	1	1	2	1	2	4	1
1097	2	1	2	2	2	2	2	3	2	2	1	1	1	1	2	1	2	2	1
1098	1	2	1	2	3	1	2	3	1	1	1	1	1	1	2	1	2	3	1
1099	1	2	5	4	1	1	2	3	2	1	1	1	1	1	2	1	2	2	1
1100	2	2	1	1	2	1	2	3	1	1	1	1	1	1	2	1	2	4	1
1101	2	2	1	2	1	2	2	3	1	1	1	1	1	1	2	1	2	2	1
1102	1	1	2	1	3	2	2	3	3	2	1	1	1	1	2	1	2	3	2
1103	3	1	1	2	4	1	1	3	3	2	1	1	1	1	2	1	1	4	1
1104	2	2	5	3	3	2	2	1	3	2	1	1	2	2	1	1	2	4	1
1105	1	2	1	2	2	2	2	3	1	2	1	1	1	1	2	1	2	2	3
1106	2	1	3	2	1	2	1	3	3	2	1	2	1	1	2	1	2	3	2
1107	1	1	4	3	2	2	1	3	2	2	1	2	1	1	2	1	1	2	2
1108	3	2	1	1	2	2	1	3	2	2	1	1	1	1	2	1	1	2	3
1109	2	1	2	1	2	2	2	3	3	2	1	1	1	1	2	1	1	3	2
1110	2	2	1	1	2	2	2	3	3	1	1	1	1	1	2	1	1	2	2
1111	1	2	2	2	3	2	2	3	3	2	1	1	1	1	2	1	1	2	1
1112	2	2	1	1	2	1	2	3	1	1	1	1	1	1	2	1	2	1	1
1113	2	2	1	3	1	2	2	3	1	1	1	1	1	1	2	1	2	3	1
1114	1	1	2	1	3	2	2	3	2	2	1	1	1	1	2	1	2	3	2
1115	2	2	5	2	2	2	2	3	1	2	1	1	1	1	2	1	2	3	1
1116	2	1	1	2	2	2	2	3	1	1	1	1	1	1	2	1	2	2	1
1117	1	1	2	2	2	2	2	3	1	1	1	1	1	1	2	1	1	4	1
1118	3	2	3	2	2	1	1	1	2	2	1	1	1	1	2	1	2	3	1
1119	4	2	4	3	1	2	1	3	2	1	1	1	1	1	2	1	2	4	2
1120	1	1	2	2	2	1	2	3	2	1	1	1	1	1	2	1	2	1	1
1121	2	1	3	2	3	2	1	3	3	2	1	2	1	1	1	1	1	2	1
1122	1	2	2	2	1	2	2	3	3	2	1	2	1	1	2	1	1	2	1
1123	1	2	1	2	3	1	2	1	2	2	1	1	1	1	2	1	1	3	1
1124	4	1	3	2	1	1	1	3	3	2	1	1	1	1	1	1	1	2	3
1125	1	2	2	2	3	1	1	3	3	1	1	1	1	1	2	1	1	3	1
1126	1	1	2	1	3	2	2	3	2	1	1	1	1	1	2	1	1	2	1
1127	2	1	3	1	2	1	1	3	3	1	1	1	1	1	2	1	2	1	1
1128	1	1	1	2	4	1	1	3	1	1	1	1	1	1	2	1	1	1	1
1129	2	2	3	2	3	1	1	3	3	2	1	1	1	1	2	1	2	2	2
1130	2	1	1	2	1	1	1	3	3	2	1	1	1	1	2	1	1	3	1
1131	1	2	2	1	3	2	1	3	1	2	1	1	1	1	2	1	1	3	1
1132	1	1	1	2	2	1	1	2	3	1	1	1	1	1	2	1	2	4	2
1133	1	2	2	2	3	2	2	3	1	2	1	1	1	1	2	1	2	1	3
1134	2	1	2	2	3	1	1	3	2	2	1	1	1	1	2	1	1	1	1
1135	3	1	3	2	1	1	1	3	2	1	1	1	1	1	2	1	2	2	1
1136	1	1	2	2	3	2	1	3	3	2	1	1	1	1	2	1	1	1	1
1137	1	2	2	2	2	2	2	3	1	2	1	1	1	1	2	1	2	3	1
1138	2	1	2	2	2	1	1	3	1	1	1	1	1	1	2	1	1	1	1
1139	4	2	4	2	1	2	2	1	2	2	1	1	1	1	2	1	2	1	1
1140	1	1	2	2	2	2	1	1	3	2	1	1	1	1	2	1	2	2	1
1141	1	2	2	2	2	2	1	3	1	2	1	1	1	1	2	1	1	1	1
1142	2	2	1	2	4	2	2	3	1	1	1	1	1	1	2	1	2	4	3
1143	2	1	3	2	2	2	1	3	3	1	1	1	1	1	2	1	1	1	1
1144	1	2	2	2	1	2	2	3	3	2	1	1	1	1	2	1	2	1	1
1145	4	1	1	2	2	2	2	3	2	1	1	1	1	1	2	2	2	1	3
1146	4	1	5	2	4	1	2	3	2	1	1	1	1	1	2	1	1	1	1
1147	3	2	1	2	3	2	1	3	2	2	1	1	1	1	2	1	1	2	1
1148	3	2	3	2	3	1	1	3	1	2	1	1	1	1	2	1	2	1	1
1149	1	2	2	2	1	2	1	3	3	2	1	1	1	1	2	1	2	1	1
1150	1	1	2	2	3	2	2	3	1	2	1	1	1	1	2	1	1	3	1
1151	2	2	1	2	2	1	1	3	2	2	1	1	1	1	2	1	1	1	1
1152	4	2	5	2	2	2	1	1	4	2	1	1	1	1	2	1	2	1	2
1153	1	1	2	1	2	1	2	3	1	2	2	2	1	2	2	1	1	1	1
1154	1	2	2	1	2	1	2	3	2	1	2	1	2	2	2	1	1	1	3
1155	3	2	1	2	3	1	2	3	1	2	2	1	1	1	2	2	1	1	2
1156	1	2	3	2	2	2	2	3	1	2	2	2	2	1	2	2	2	1	2
1157	1	1	2	2	2	2	1	3	3	2	2	2	2	1	2	2	2	1	1
1158	1	2	1	2	4	1	1	3	1	2	2	2	1	1	2	2	1	1	2
1159	1	2	2	2	2	2	1	3	1	2	2	2	2	1	2	1	1	1	2
1160	4	2	3	2	2	2	2	3	2	2	2	1	1	1	2	2	2	1	1
1161	2	1	2	2	3	1	1	3	3	2	2	2	1	1	2	2	2	1	1
1162	3	1	1	1	1	1	1	3	2	1	2	1	1	2	2	2	2	1	1
1163	3	1	1	1	1	1	1	3	2	1	2	1	1	2	2	1	1	1	1
1164	1	2	1	1	1	1	2	3	1	1	2	1	1	2	2	2	2	1	1
1165	2	2	1	1	2	1	1	3	1	1	2	1	1	2	2	1	1	1	1
1166	2	1	1	2	1	1	1	3	2	1	2	1	2	2	2	1	1	1	1
1167	2	2	1	2	2	1	1	3	2	1	2	1	2	1	2	2	2	1	1
1168	2	2	1	1	2	1	1	3	1	1	2	1	2	1	2	2	2	1	1
1169	2	2	1	2	1	1	1	2	2	1	2	1	1	1	2	2	2	1	1
1170	3	2	1	1	2	1	1	3	2	1	2	2	1	1	2	2	2	1	1
1171	3	1	1	2	3	1	1	3	3	1	2	1	1	1	2	2	2	1	1
1172	3	2	1	3	2	1	1	3	2	1	2	1	1	1	2	2	2	2	1
1173	2	1	1	2	3	1	1	2	2	1	2	1	1	1	2	1	1	1	1
1174	3	2	1	1	1	1	1	3	2	1	1	1	2	2	2	2	2	1	2
1175	2	2	1	1	2	1	1	3	2	1	2	1	1	2	2	1	1	1	1
1176	3	2	1	1	1	1	2	3	2	1	2	1	2	2	2	2	2	1	1
1177	2	2	1	1	2	1	2	3	2	1	2	1	1	1	2	1	1	1	1
1178	3	1	1	1	3	1	1	3	2	1	2	1	1	1	2	1	1	1	1
1179	1	2	3	4	1	1	2	3	1	2	2	2	1	1	2	2	2	1	1
1180	2	2	1	3	1	1	1	3	1	2	1	1	1	1	2	1	1	1	1
1181	1	1	2	2	2	1	1	3	1	1	1	1	1	1	2	1	1	1	1
1182	3	1	1	1	4	1	2	3	1	1	1	1	1	1	2	1	1	1	1
1183	1	2	5	2	3	2	2	3	1	1	1	1	1	1	2	1	1	1	1
1184	1	2	1	2	2	1	2	3	1	2	1	1	1	1	2	1	1	1	2
1185	1	1	1	2	2	2	1	3	3	2	2	1	1	1	2	1	1	1	2
1186	2	2	3	2	2	1	2	3	2	1	1	1	1	1	2	1	1	1	1
1187	3	1	3	2	2	1	1	3	2	1	1	1	1	1	2	1	1	1	1
1188	2	2	2	2	4	2	2	3	1	2	2	2	1	1	2	1	1	1	2
1189	1	2	1	3	3	1	1	3	1	2	2	2	1	1	2	1	1	1	3
1190	1	2	3	2	2	1	1	3	3	2	2	1	1	1	2	2	2	1	2
1191	2	1	5	1	2	2	1	3	3	2	2	1	1	1	2	2	2	1	2
1192	2	2	2	2	1	1	2	3	2	1	1	1	1	1	2	1	1	1	1
1193	1	2	2	2	2	2	1	3	1	2	2	1	1	1	2	1	1	1	1
1194	1	1	2	2	1	2	2	3	1	2	1	1	1	1	1	1	1	1	1
1195	1	2	3	2	1	2	1	3	2	2	1	1	1	1	2	1	1	1	2
1196	2	1	2	2	4	1	1	3	3	2	2	1	1	1	2	2	2	1	2
1197	1	2	3	2	2	2	2	3	1	1	1	1	1	1	1	1	1	1	2
1198	1	2	1	1	2	2	1	3	1	2	2	1	1	1	2	2	2	1	1
1199	3	1	1	2	2	2	2	3	3	1	1	1	1	1	2	1	1	1	2
1200	2	1	1	2	2	2	2	3	2	2	1	1	1	1	2	1	1	1	1
1201	2	1	1	2	3	1	2	3	4	2	2	1	1	1	2	1	1	1	1
1202	3	1	1	3	2	1	2	3	1	1	1	1	1	1	2	1	1	1	1
1203	1	1	2	1	3	2	1	3	1	2	2	1	1	1	2	2	2	1	2
1204	2	1	1	2	2	1	1	3	1	1	1	1	1	1	2	1	1	1	1
1205	2	2	3	2	3	2	2	3	2	2	2	2	1	1	2	2	2	1	1
1206	1	2	1	2	2	2	1	3	1	1	1	1	1	1	2	1	1	1	2
1207	3	1	3	2	2	2	2	3	1	2	1	2	1	1	2	1	1	1	1
1208	1	2	2	1	1	2	1	3	3	2	2	1	2	1	2	1	1	1	2
1209	1	2	1	3	3	2	1	3	1	1	1	1	1	1	2	1	1	1	1
1210	2	2	1	2	2	2	1	3	2	2	2	1	1	1	2	2	2	1	1
1211	1	2	1	1	1	2	2	3	2	1	1	1	1	1	2	2	2	1	1
1212	1	2	1	2	2	2	2	3	1	2	1	1	1	1	2	1	1	1	1
1213	1	2	1	2	2	1	2	3	1	2	2	2	2	1	2	1	1	1	1
1214	2	2	3	1	2	1	1	3	2	2	2	2	1	1	2	2	2	1	1
1215	2	1	4	2	2	1	2	3	1	2	2	2	1	1	2	1	1	1	1
1216	1	1	1	3	3	2	2	3	1	2	2	2	1	1	2	1	1	1	2
1217	1	2	2	2	2	1	1	3	2	2	2	2	1	1	2	2	2	1	1
1218	2	2	3	2	2	1	2	3	2	2	2	1	1	1	2	2	2	1	1
1219	2	1	2	4	1	1	2	3	1	1	2	2	1	1	2	2	2	1	2
1220	1	2	1	2	2	2	2	3	1	2	2	1	1	1	2	2	2	1	3
1221	4	1	1	1	4	1	1	3	1	1	1	1	1	1	2	1	1	1	2
1222	3	2	4	2	2	2	2	3	1	2	2	1	1	1	2	2	2	1	1
1223	2	1	1	1	2	2	2	3	1	1	1	1	2	2	2	2	2	1	2
1224	3	2	3	2	2	2	2	3	3	1	1	1	1	1	2	1	1	3	1
1225	2	2	1	3	1	1	1	3	1	1	1	1	1	1	2	1	1	1	1
1226	1	2	4	2	2	2	2	3	1	2	1	2	1	1	2	1	1	3	1
1227	1	2	1	2	3	2	1	3	1	2	2	1	1	1	2	1	1	1	2
1228	1	2	3	2	2	2	2	3	1	1	1	2	1	1	2	1	1	3	1
1229	1	2	3	2	3	2	2	3	1	2	2	1	2	1	2	2	2	1	2
1230	1	2	2	2	2	2	1	3	1	2	2	1	1	1	2	2	2	3	1
1231	2	2	2	2	2	1	1	3	1	2	2	2	1	1	2	2	2	1	1
1232	2	2	5	2	2	1	2	3	1	2	2	2	2	1	2	2	2	3	2
1233	1	2	1	2	3	2	2	3	1	2	2	1	1	1	2	2	2	1	1
1234	2	2	4	1	1	2	1	3	1	2	2	1	2	2	2	1	1	2	1
1235	3	2	5	1	2	1	2	3	1	1	1	1	1	1	2	1	1	3	1
1236	2	2	1	2	2	1	1	3	1	1	1	2	1	1	2	1	1	1	2
1237	3	2	3	1	1	2	1	3	1	1	1	1	1	1	2	1	1	4	1
1238	2	2	1	2	3	1	2	3	1	1	1	1	1	1	2	1	1	2	1
1239	1	2	2	1	2	2	2	3	2	1	1	2	1	1	2	1	1	1	1
1240	3	1	3	2	2	1	1	3	1	1	1	1	1	1	2	1	1	1	3
1241	4	2	3	2	2	2	1	3	1	1	2	2	1	1	2	1	1	3	1
1242	3	1	1	2	3	1	1	3	1	1	1	2	1	1	2	1	2	1	1
1243	2	2	1	2	2	1	1	3	1	1	2	2	1	1	2	1	2	3	2
1244	3	1	1	1	4	1	2	3	1	1	2	1	1	1	2	1	1	1	3
1245	4	2	2	2	2	2	1	3	2	1	2	1	1	1	2	1	1	3	1
1246	3	2	3	1	2	2	2	3	1	1	2	1	1	1	1	1	1	1	2
1247	2	2	3	2	3	2	1	3	1	2	2	2	2	1	2	1	2	4	2
1248	1	2	5	2	3	1	1	3	1	1	1	1	1	1	2	1	2	1	1
1249	3	1	1	1	4	1	2	3	1	1	1	1	1	1	2	1	1	2	1
1250	1	2	1	1	2	2	1	3	1	1	2	1	1	1	2	1	2	4	1
1251	2	2	1	2	1	1	1	3	1	2	2	1	1	1	2	1	2	1	1
1252	2	2	3	2	1	2	1	3	3	1	1	1	1	1	2	1	2	2	2
1253	1	2	2	2	2	2	1	3	1	2	2	1	1	1	2	1	2	4	1
1254	2	2	3	2	2	2	1	3	1	1	2	1	1	1	2	1	1	1	1
1255	4	2	3	2	1	2	2	3	3	1	2	1	1	1	2	1	1	4	2
1256	2	2	5	1	2	2	1	3	2	1	1	1	1	1	2	1	1	1	1
1257	2	2	1	1	2	1	1	3	1	1	2	1	1	1	2	1	1	1	1
1258	1	2	2	2	1	1	1	3	3	1	2	1	1	1	2	1	1	5	1
1259	1	2	2	2	2	1	2	3	1	1	2	1	1	1	2	1	1	1	1
1260	2	1	1	1	2	2	1	3	1	1	2	1	1	1	2	1	2	2	1
1261	2	1	1	1	2	2	1	3	1	1	2	1	1	1	2	1	1	5	1
1262	2	1	1	2	2	1	2	3	1	1	2	2	1	1	2	1	2	1	1
1263	2	1	1	2	2	1	1	3	2	1	2	1	1	1	2	1	1	2	2
1264	3	2	5	2	2	1	2	3	3	2	1	1	1	1	2	1	2	4	1
1265	3	2	1	2	3	1	2	3	1	1	2	1	1	1	2	1	2	1	2
1266	1	1	1	2	2	1	1	3	1	1	2	1	1	1	2	1	2	4	1
1267	2	2	3	1	2	1	1	3	1	2	2	1	1	1	2	1	2	1	1
1268	1	1	1	2	3	1	2	3	1	1	1	1	1	1	2	2	2	4	1
1269	2	1	1	2	3	2	1	3	1	1	2	1	1	1	2	1	2	1	1
1270	1	1	1	2	2	2	1	3	1	1	2	1	1	1	2	1	1	5	2
1271	3	2	4	2	2	2	1	3	3	1	2	2	1	1	2	1	1	1	1
1272	2	2	3	2	2	2	2	3	2	1	2	1	1	1	2	1	1	5	2
1273	1	2	4	2	2	2	1	3	1	1	2	1	1	1	2	1	2	1	1
1274	1	1	2	2	4	2	1	3	1	1	1	1	1	1	2	1	1	4	1
1275	3	1	3	1	2	1	2	3	2	1	2	1	1	1	2	1	1	1	1
1276	2	1	2	3	1	1	2	3	1	1	2	1	2	1	2	1	1	5	2
1277	2	2	1	2	2	2	2	3	1	1	2	1	1	1	2	1	1	1	2
1278	4	2	5	2	1	2	2	3	1	1	2	1	1	1	2	1	2	1	1
1279	3	2	4	2	2	2	2	3	1	1	2	1	1	1	2	2	2	4	1
1280	2	2	1	2	2	2	1	3	1	1	1	1	2	2	2	1	2	1	2
1281	1	2	1	4	1	2	1	3	1	1	1	1	2	1	2	1	1	2	1
1282	1	2	2	2	1	1	1	3	2	1	1	1	1	1	2	1	1	4	1
1283	1	2	1	1	1	2	1	3	1	1	2	1	1	1	2	2	2	1	2
1284	2	1	1	1	2	2	1	3	1	1	1	1	1	1	2	1	2	2	2
1285	1	2	1	2	2	2	1	3	1	1	2	1	1	1	2	1	1	4	1
1286	2	1	3	2	2	2	1	1	3	1	1	2	1	1	1	1	1	1	1
1287	1	2	3	1	2	1	1	3	3	1	2	1	1	1	2	1	1	1	2
1288	1	2	1	1	2	2	2	3	1	1	2	1	1	1	2	1	1	4	2
1289	4	1	1	2	4	2	1	3	2	1	2	1	1	1	2	1	1	1	1
1290	1	1	4	2	1	1	2	3	3	1	2	1	1	1	2	2	2	1	1
1291	1	2	3	2	2	2	1	1	4	1	2	1	1	1	2	2	2	1	2
1292	2	2	1	2	2	2	2	3	4	1	2	1	2	1	2	1	1	1	2
1293	2	1	2	1	1	2	2	3	3	1	2	1	1	1	2	2	2	1	1
1294	1	2	3	2	2	1	1	3	2	1	2	1	1	1	2	1	2	2	1
1295	2	1	3	2	1	2	2	1	3	2	1	2	1	1	2	2	1	1	2
1296	2	1	1	1	2	1	1	3	3	1	2	1	1	1	2	1	1	1	1
1297	3	1	4	1	2	2	1	1	3	2	1	2	1	1	2	1	1	1	2
1298	4	2	5	3	3	2	2	3	1	1	2	1	1	1	2	1	1	1	3
1299	1	2	5	2	2	1	1	1	4	1	2	1	2	1	2	2	2	1	2
1300	2	2	5	3	4	2	1	1	4	1	2	1	1	1	1	2	2	1	2
1301	4	2	1	2	4	1	2	3	2	1	2	1	1	1	2	1	2	1	1
1302	1	1	2	1	2	2	1	1	3	2	1	2	1	1	1	2	2	1	1
1303	4	2	5	2	2	2	1	3	4	2	2	2	1	1	2	2	2	1	1
1304	2	1	3	1	3	1	1	1	4	1	2	1	2	1	1	1	1	1	2
1305	4	1	5	2	2	2	2	1	2	1	2	1	2	1	2	2	2	1	1
1306	2	2	3	2	2	1	1	3	3	1	2	2	2	1	2	2	2	1	1
1307	2	2	3	2	2	1	1	3	3	1	2	2	2	1	1	2	2	1	1
1308	1	1	2	2	2	2	1	1	3	2	1	2	1	1	2	2	2	1	2
1309	1	2	5	2	2	2	1	1	2	2	1	1	1	1	2	1	1	1	2
1310	3	1	1	2	4	1	2	3	4	1	2	1	1	1	2	1	1	1	1
1311	1	2	3	2	3	2	2	3	3	2	2	1	1	1	2	1	1	1	1
1312	1	2	1	1	1	2	1	3	2	1	2	1	1	1	2	2	2	1	1
1313	2	1	1	1	1	2	1	1	4	1	1	1	1	1	2	2	2	1	2
1314	1	1	2	2	2	2	1	1	4	2	1	2	1	1	1	1	1	1	1
1315	1	1	2	2	2	2	2	1	3	2	1	2	1	1	1	2	2	1	1
1316	2	2	1	1	2	1	1	1	3	1	2	1	2	1	2	2	2	1	2
1317	1	2	4	3	2	2	2	3	1	1	1	2	1	1	2	1	1	1	1
1318	2	2	1	2	4	1	2	3	1	1	2	1	1	1	2	1	1	1	3
1319	1	2	3	2	2	2	2	3	2	1	1	1	1	1	2	1	1	2	1
1320	2	1	1	2	2	1	2	3	3	1	2	1	1	1	2	1	1	1	1
1321	4	1	1	2	1	1	2	3	2	1	2	1	1	1	2	1	2	4	1
1322	3	2	1	3	3	2	2	1	4	2	2	1	1	1	2	2	2	1	1
1323	1	2	1	2	2	2	2	3	1	1	2	1	1	1	1	1	1	1	1
1324	1	1	1	2	2	2	1	2	4	1	2	1	1	1	2	1	1	1	2
1325	2	2	3	2	4	2	1	1	4	1	2	1	1	1	2	1	1	1	3
1326	2	2	1	3	4	1	1	1	4	1	2	1	1	1	2	1	1	2	2
1327	1	2	1	2	1	2	1	3	4	1	2	1	1	1	2	1	1	1	1
1328	2	2	1	2	2	2	2	3	1	1	2	1	1	1	2	1	1	1	1
1329	3	1	3	1	3	2	1	1	3	1	2	1	1	1	2	1	2	1	2
1330	3	1	1	2	2	1	1	2	2	1	2	1	1	1	2	1	1	1	1
1331	3	2	1	3	2	2	2	3	1	2	1	1	1	1	2	2	2	1	3
1332	1	2	4	1	1	2	1	3	2	2	1	2	2	1	2	2	2	1	2
1333	1	2	4	2	2	1	2	3	1	1	2	1	1	1	2	1	1	1	1
1334	1	2	1	2	4	1	1	3	4	1	2	1	1	1	1	1	1	1	2
1335	2	2	1	1	2	2	1	3	1	2	1	1	1	1	2	2	2	1	3
1336	2	2	1	2	3	1	1	3	2	2	2	1	1	1	2	1	2	1	1
1337	1	1	2	1	3	1	1	1	3	2	2	1	1	1	2	1	2	2	2
1338	2	2	1	2	2	2	2	3	1	1	2	2	2	1	2	1	1	1	2
1339	2	2	2	2	3	2	1	1	4	1	1	1	1	1	2	1	1	1	1
1340	2	2	5	2	1	2	2	3	3	2	2	2	1	1	2	1	1	1	2
1341	2	2	2	3	2	2	2	3	3	2	2	2	1	1	2	1	2	1	1
1342	2	2	2	3	2	2	2	3	3	2	2	2	1	1	2	1	2	1	1
1343	1	2	2	2	1	2	2	3	3	1	2	1	1	1	1	1	1	1	2
1344	1	2	1	2	2	2	1	3	3	1	2	1	1	1	2	1	1	1	1
1345	2	1	3	2	2	1	2	3	3	2	2	2	1	1	2	2	2	4	2
1346	4	2	1	1	4	1	2	3	3	1	2	1	1	1	2	1	1	1	2
1347	2	1	2	2	3	1	1	3	2	1	2	1	1	1	2	1	1	1	1
1348	2	1	2	1	3	1	1	1	4	2	2	1	1	1	1	2	2	1	1
1349	3	1	5	2	1	2	1	2	2	2	1	2	1	1	1	1	2	2	2
1350	2	1	1	2	4	1	1	3	1	1	2	1	2	1	2	1	2	3	3
1351	2	2	2	3	2	1	1	3	1	1	2	1	1	1	2	2	2	1	2
1352	3	1	3	2	2	2	1	3	4	1	1	2	1	1	1	1	2	1	1
1353	2	1	1	2	1	1	2	3	2	1	2	1	1	1	1	1	1	2	1
1354	2	1	5	2	2	2	2	3	2	1	2	1	2	1	2	1	1	1	1
1355	2	2	1	2	1	2	1	3	1	1	2	1	1	1	2	1	1	1	1
1356	3	1	1	2	4	1	1	3	1	1	2	1	1	1	2	1	2	1	1
1357	3	2	3	2	2	2	1	2	3	1	2	1	1	1	1	1	2	1	2
1358	4	2	5	1	1	2	1	3	3	1	1	1	2	1	2	2	2	1	2
1359	2	2	5	1	2	2	2	3	1	1	2	1	2	1	2	1	1	1	3
1360	1	1	2	2	2	2	2	3	1	2	2	1	2	1	2	1	1	1	2
1361	1	2	3	2	2	1	2	3	2	1	2	1	1	1	2	1	1	1	1
1362	1	2	3	2	1	2	1	2	4	1	1	1	1	1	1	2	2	1	2
1363	2	1	1	2	3	1	1	3	2	1	2	1	1	1	2	1	1	2	2
1364	2	2	1	2	4	1	1	3	2	1	2	1	1	1	2	1	1	1	1
1365	1	2	1	1	2	2	1	3	2	2	2	1	1	1	2	1	1	2	1
1366	1	2	2	1	3	1	2	3	2	1	2	1	1	1	2	2	2	1	1
1367	1	2	3	2	3	1	2	3	2	2	2	1	1	1	2	1	1	1	1
1368	2	1	1	1	2	1	1	3	2	1	2	1	1	1	2	2	2	1	1
1369	1	2	2	2	4	1	1	3	2	1	2	1	1	1	2	2	2	1	2
1370	1	2	3	1	2	2	2	3	2	1	1	1	1	1	2	1	1	1	2
1371	1	1	2	2	2	1	2	3	3	1	2	1	1	1	2	1	2	1	1
1372	1	1	1	2	4	2	1	3	3	1	2	2	1	1	2	1	1	1	1
1373	1	2	2	2	2	2	2	1	3	1	1	1	1	1	2	1	1	1	2
1374	2	1	2	1	3	1	2	3	3	2	2	2	1	1	2	1	1	1	1
1375	2	2	1	2	2	2	1	3	1	1	2	1	1	1	2	1	1	2	1
1376	3	1	1	3	3	1	1	3	1	1	1	1	1	1	2	1	1	1	2
1377	1	2	2	2	3	1	2	3	1	1	2	1	1	1	2	1	1	1	3
1378	1	2	2	2	3	1	1	3	2	2	2	1	1	1	2	1	1	4	3
1379	1	1	1	3	2	2	1	3	2	1	2	1	1	1	2	1	1	2	1
1380	1	2	1	1	1	2	1	3	1	2	2	1	1	1	2	1	1	1	1
1381	1	2	4	2	1	1	1	3	3	2	1	2	1	1	2	1	1	2	2
1382	3	2	1	1	3	1	1	1	3	2	1	1	1	1	2	1	2	1	1
1383	1	2	1	2	2	2	2	3	2	2	1	1	2	2	2	1	1	1	1
1384	2	1	2	2	2	2	2	3	1	2	1	1	1	1	2	1	2	1	3
1385	2	2	1	1	2	2	1	3	2	1	2	1	1	1	2	1	1	1	1
1386	2	1	1	1	2	1	1	1	3	1	2	2	1	1	1	1	1	1	2
1387	1	1	1	1	3	1	1	1	3	1	2	1	1	1	2	1	1	3	2
1388	2	2	1	1	4	1	2	3	1	1	2	1	1	1	2	1	1	3	3
1389	3	2	1	2	3	2	2	3	4	2	1	1	1	1	2	1	1	1	1
1390	2	1	1	1	3	2	1	3	3	1	2	1	2	1	2	1	1	2	2
1391	4	1	1	1	2	1	2	1	3	1	2	1	1	1	2	1	1	1	1
1392	1	2	4	1	3	2	2	3	2	1	1	1	1	1	2	1	1	2	1
1393	3	1	3	1	2	1	2	1	4	2	2	1	1	1	2	1	1	3	1
1394	1	2	1	2	1	2	2	3	2	2	2	1	2	1	2	1	1	1	1
1395	1	2	1	2	2	2	1	3	3	1	2	1	1	1	1	1	1	1	1
1396	1	2	5	2	2	2	1	1	2	2	1	2	1	1	2	1	1	1	1
1397	1	2	1	1	1	2	2	1	1	1	1	1	2	1	2	1	1	1	1
1398	1	2	1	2	2	2	1	3	1	2	2	1	1	1	2	1	1	1	1
1399	2	2	1	1	1	2	2	3	2	2	2	1	2	2	2	1	1	1	2
1400	2	1	1	1	2	1	1	1	2	1	2	1	2	2	2	1	1	3	2
1401	2	2	2	2	3	2	1	3	3	2	1	1	1	1	2	1	1	1	2
1402	1	2	1	2	3	1	2	3	2	2	1	1	1	1	2	1	1	1	3
1403	3	1	1	1	2	1	2	3	2	1	2	1	1	1	2	1	1	1	3
1404	1	2	1	1	2	2	1	3	2	2	2	1	1	1	2	1	2	4	1
1405	2	1	3	1	1	2	1	3	2	2	1	1	1	1	2	1	1	2	1
1406	3	1	4	2	2	2	2	1	2	2	1	2	1	1	2	1	1	1	2
1407	2	2	3	2	1	2	2	3	2	1	2	1	1	1	2	1	1	3	1
1408	2	1	2	2	2	2	1	1	1	2	1	2	1	1	2	1	1	2	1
1409	2	2	1	1	1	2	2	3	2	2	1	2	1	1	2	1	1	1	1
1410	1	2	5	2	3	2	1	3	2	2	2	1	1	1	2	1	1	1	1
1411	1	2	1	1	4	1	1	3	1	2	2	1	2	1	2	1	1	4	3
1412	2	1	2	1	2	1	1	3	3	1	2	1	1	1	2	1	1	2	1
1413	2	1	5	2	2	1	1	3	3	1	2	1	1	1	1	1	1	1	2
1414	1	2	1	2	2	2	2	3	2	2	2	1	1	1	2	1	1	1	1
1415	2	2	5	2	2	2	2	3	2	1	2	1	1	1	2	1	1	4	3
1416	2	1	1	2	4	2	2	3	2	2	1	1	2	1	2	1	1	4	3
1417	2	2	1	1	1	2	1	3	3	2	2	1	1	1	2	1	1	1	2
1418	2	2	2	3	3	1	1	3	2	1	2	1	1	1	2	1	1	1	1
1419	1	2	5	2	1	2	2	3	3	2	2	1	1	1	2	1	1	4	3
1420	3	1	1	1	3	1	1	3	3	1	2	1	2	2	2	1	1	4	2
1421	3	1	1	2	4	2	2	2	1	1	2	1	1	1	2	1	1	1	1
1422	4	2	1	1	1	2	2	1	4	1	2	1	1	1	2	1	1	1	2
1423	2	1	2	2	3	1	2	3	3	1	2	1	1	1	2	1	1	3	1
1424	1	2	2	2	2	2	1	3	2	1	2	1	2	1	2	1	1	1	2
1425	1	2	2	3	1	2	2	1	3	2	1	1	1	1	1	1	1	4	2
1426	2	2	5	1	2	1	1	3	1	1	1	1	2	2	2	1	1	1	2
1427	2	1	3	1	1	1	2	3	4	1	1	1	1	1	2	1	1	1	2
1428	2	1	1	2	2	2	1	1	3	2	2	1	1	1	2	1	1	1	2
1429	1	2	1	1	2	2	1	1	3	1	2	1	1	1	1	1	1	1	2
1430	1	2	3	2	1	1	1	3	1	2	2	1	1	1	2	1	1	3	1
1431	3	2	1	1	2	1	2	3	3	1	2	1	1	1	2	1	1	5	3
1432	1	2	2	2	3	1	2	3	3	1	1	1	1	1	2	1	1	1	1
1433	2	1	1	2	3	1	1	1	2	1	2	1	2	1	2	1	1	2	2
1434	1	2	2	2	2	2	2	1	2	1	2	1	1	1	2	1	1	2	3
1435	2	2	1	1	2	2	2	1	3	2	1	1	2	1	2	1	1	2	2
1436	2	1	2	2	3	2	2	3	2	1	1	1	2	1	2	1	1	1	1
1437	2	2	5	1	4	1	2	1	3	1	2	1	1	1	2	1	2	1	2
1438	1	2	2	2	2	2	2	3	2	1	2	1	1	1	2	2	2	1	1
1439	3	1	1	1	2	1	1	3	3	2	2	1	1	1	2	1	1	1	1
1440	2	1	1	2	3	2	2	3	2	1	2	1	1	1	2	1	1	1	1
1441	1	2	2	2	2	2	2	3	2	1	2	1	2	1	2	1	2	1	1
1442	1	1	1	1	3	1	1	3	4	1	2	1	1	1	2	1	2	1	2
1443	4	1	1	2	4	1	2	1	2	1	2	1	1	1	1	1	2	1	1
1444	3	1	2	2	1	2	1	1	3	2	2	2	1	1	2	2	2	1	2
1445	1	2	1	2	3	1	1	1	3	1	1	1	2	1	2	1	2	1	1
1446	2	2	1	2	4	2	1	3	1	2	2	1	1	1	2	1	1	1	1
1447	1	2	5	1	1	2	2	3	3	2	2	2	1	1	2	1	1	1	2
1448	1	1	1	4	2	1	2	3	2	2	2	1	1	1	2	1	1	1	3
1449	2	2	2	2	2	2	1	3	4	1	2	1	2	1	1	1	2	1	2
1450	2	2	4	2	3	2	1	3	1	1	2	1	1	1	2	1	1	1	2
1451	2	1	1	2	3	1	2	3	4	1	2	1	1	1	2	1	1	1	2
1452	2	2	2	3	4	1	1	1	2	1	2	1	1	1	2	1	2	1	2
1453	1	1	1	3	3	1	1	1	3	1	2	1	1	1	2	1	1	1	2
1454	2	2	3	2	1	2	1	2	4	1	1	2	1	1	2	2	2	1	2
1455	1	2	3	2	3	2	1	3	1	1	2	1	1	1	2	1	1	1	1
1456	2	1	1	2	3	1	1	3	3	1	2	1	1	1	2	1	2	1	1
1457	1	2	1	1	1	2	1	3	4	1	2	1	2	1	2	1	1	1	3
1458	2	2	3	3	2	1	1	3	1	2	2	2	2	1	2	1	1	1	2
1459	2	1	3	3	2	1	1	3	3	1	2	1	1	1	2	1	1	1	1
1460	1	2	1	2	2	2	2	1	2	1	2	1	1	1	2	1	1	1	2
1461	1	2	1	1	1	2	1	3	2	1	2	1	1	1	2	1	1	1	3
1462	2	2	3	1	3	2	2	3	1	1	1	1	1	1	2	1	2	1	1
1463	2	2	2	2	2	2	2	1	4	2	2	1	2	1	2	2	1	1	2
1464	2	2	1	1	2	1	2	3	2	2	2	1	1	1	2	2	2	1	1
1465	1	2	1	1	3	2	2	3	2	1	2	1	2	1	2	2	2	1	2
1466	4	2	4	2	2	2	2	3	2	1	2	1	1	1	2	2	2	1	3
1467	2	2	4	2	2	2	2	3	2	1	2	1	2	1	2	1	2	1	1
1468	3	1	1	2	2	1	1	3	3	1	2	1	1	1	1	1	2	1	1
1469	2	2	5	3	2	1	2	3	1	1	2	1	1	1	2	2	2	1	3
1470	4	1	4	1	2	2	1	1	3	1	1	2	1	1	2	2	2	1	2
1471	1	2	4	1	2	1	1	3	4	1	1	1	1	1	2	1	1	1	3
1472	2	2	1	2	4	2	1	3	2	1	2	1	1	1	2	1	1	1	1
1473	2	2	1	2	4	1	1	3	3	1	2	1	1	1	2	1	2	1	2
1474	3	2	3	2	3	2	1	1	4	2	1	2	1	1	2	2	2	3	2
1475	1	1	1	1	4	1	2	3	2	1	2	1	1	1	2	1	1	1	1
1476	1	1	2	1	3	1	2	3	2	2	2	1	1	1	2	1	1	1	2
1477	1	2	5	1	3	2	1	1	3	1	2	1	1	1	2	1	2	1	2
1478	1	1	3	1	1	2	2	1	3	2	1	2	1	1	1	1	1	1	2
1479	3	2	1	1	2	2	1	1	3	2	2	2	2	1	2	2	2	1	2
1480	2	1	1	1	2	1	1	1	2	1	2	1	1	1	2	1	2	1	1
1481	1	2	2	2	2	2	2	1	4	2	1	2	1	1	2	1	1	2	2
1482	3	1	1	1	2	2	2	1	3	1	2	1	1	1	1	1	2	1	2
1483	2	1	1	3	1	2	1	1	3	2	1	1	1	1	2	1	1	1	1
1484	3	1	1	2	2	1	2	3	2	2	2	1	1	1	2	2	2	1	1
1485	3	2	4	2	2	2	1	1	3	1	1	1	1	1	2	1	2	1	2
1486	2	1	1	1	3	2	1	1	3	2	1	2	1	1	2	1	2	2	2
1487	3	2	3	1	1	2	1	1	3	2	2	1	2	1	2	2	2	1	1
1488	1	2	1	1	3	2	1	1	4	1	2	2	1	1	2	2	2	1	2
1489	1	2	1	1	1	2	1	1	3	2	2	1	1	1	1	1	2	1	2
1490	1	2	3	2	3	2	1	2	3	1	2	1	1	1	2	1	1	1	2
1491	3	1	2	2	3	2	2	1	4	2	1	2	1	1	1	1	2	1	2
1492	2	2	2	2	3	1	1	3	3	1	2	1	1	1	2	1	2	1	1
1493	1	2	1	2	3	2	2	1	3	1	2	1	1	1	2	2	2	1	2
1494	3	1	1	1	1	1	1	1	4	1	2	1	2	1	1	1	2	1	2
1495	2	2	5	3	1	1	1	3	2	1	2	2	1	1	2	1	2	1	2
1496	2	1	2	2	2	2	1	3	2	1	2	1	1	1	2	1	1	3	1
1497	3	2	1	2	2	2	2	3	3	1	2	1	1	1	2	1	1	1	1
1498	1	2	3	1	1	1	1	3	2	1	2	2	1	1	2	1	2	1	1
1499	2	1	5	1	4	1	1	3	2	1	2	1	1	1	2	1	2	1	1
1500	1	2	1	2	2	2	1	3	2	1	2	1	1	1	2	2	2	1	1
1501	3	1	4	3	3	1	1	3	1	1	2	1	1	1	2	1	1	1	1
1502	2	2	1	2	1	2	2	3	1	1	2	1	1	1	2	2	2	1	3
1503	1	1	1	1	4	1	1	3	3	1	2	1	1	1	2	1	2	1	2
1504	1	2	2	1	1	1	1	3	2	2	2	1	1	1	2	1	2	1	2
1505	1	2	3	1	2	2	1	3	4	2	2	1	2	1	2	2	2	1	2
1506	1	1	1	2	3	1	2	3	2	1	2	1	1	1	2	1	1	1	1
1507	2	1	5	2	3	1	1	3	2	1	2	1	1	1	2	1	1	1	2
1508	2	1	3	2	2	2	1	1	2	2	1	2	1	1	2	2	2	1	1
1509	1	2	2	1	2	2	2	3	1	2	1	2	1	1	2	2	2	4	3
1510	2	1	2	1	1	2	2	3	3	2	1	2	1	1	2	1	1	1	2
1511	2	2	4	1	1	2	2	3	2	2	2	1	1	1	2	1	1	1	2
1512	2	2	1	2	2	1	1	1	4	2	1	1	1	1	2	1	1	1	1
1513	1	2	5	2	4	1	2	3	1	2	2	1	1	1	2	1	1	1	3
1514	3	2	1	2	4	2	2	3	3	2	2	1	1	1	2	1	1	1	3
1515	3	2	4	2	1	2	2	3	2	1	2	1	1	1	2	1	1	1	2
1516	1	1	1	2	3	1	2	3	4	1	2	1	1	1	2	1	1	4	1
1517	1	2	1	2	2	1	2	3	1	1	2	1	2	1	2	1	1	1	1
1518	3	1	1	2	2	1	1	3	2	2	2	1	2	2	2	1	1	4	2
1519	1	2	1	1	1	2	1	3	3	2	2	1	2	2	2	1	1	1	1
1520	3	2	3	1	3	2	1	3	1	2	2	1	1	1	2	1	1	1	1
1521	2	1	2	1	3	2	2	3	2	2	2	1	2	1	2	1	1	1	1
1522	2	2	1	1	2	1	2	3	3	2	1	1	1	1	2	1	1	1	3
1523	1	2	2	2	3	2	2	3	1	2	1	1	1	1	2	1	1	3	2
1524	2	1	1	3	2	2	2	1	2	2	1	1	1	2	2	1	1	2	1
1525	3	1	1	3	3	2	2	1	3	2	1	1	1	1	2	1	1	1	2
1526	3	2	4	1	1	1	1	1	3	2	1	1	1	1	2	1	1	2	1
1527	2	1	4	3	4	1	2	1	3	2	1	1	1	1	1	1	1	1	2
1528	2	2	4	2	1	2	2	1	3	2	1	1	1	1	2	1	1	1	1
1529	1	2	3	2	2	2	2	1	3	2	1	1	1	1	2	1	1	1	2
1530	1	2	2	1	2	2	2	3	3	2	1	1	1	1	2	1	1	1	1
1531	4	1	4	2	4	2	2	2	2	1	1	1	1	1	2	1	1	1	3
1532	2	2	1	2	1	2	2	1	4	1	1	1	1	1	2	1	1	4	1
1533	1	2	1	2	1	2	2	3	4	1	1	1	1	1	2	1	1	1	1
1534	2	1	1	1	1	2	2	3	3	2	1	1	2	2	2	1	1	1	1
1535	1	1	2	2	4	2	1	3	3	1	1	1	1	1	2	1	1	1	2
1536	1	2	3	2	2	1	2	3	2	2	1	1	1	1	2	1	2	2	1
1537	1	2	3	2	1	2	2	3	3	2	1	1	1	1	1	1	2	1	1
1538	4	2	5	2	2	1	1	3	1	2	1	1	1	1	2	1	2	2	1
1539	3	2	4	2	1	2	2	3	2	2	1	1	1	1	2	1	2	3	1
1540	4	2	4	2	2	1	2	3	3	2	1	1	1	1	2	1	2	2	3
1541	1	2	3	2	1	2	2	3	3	2	1	1	1	1	1	1	2	1	1
1542	1	2	3	1	4	2	2	3	4	2	1	1	1	1	2	1	1	1	3
1543	1	1	1	2	2	1	2	3	4	1	1	1	1	1	2	1	2	2	2
1544	1	2	1	1	2	2	2	3	3	2	1	1	1	1	1	1	2	2	1
1545	1	2	1	2	3	1	1	3	3	2	1	1	1	1	2	1	2	2	2
1546	1	2	3	2	2	2	2	2	3	2	1	2	1	1	2	1	1	1	2
1547	2	2	4	2	2	1	2	3	2	2	2	1	1	1	2	1	1	2	1
1548	2	1	1	2	4	1	1	3	3	1	2	1	1	1	2	1	1	4	1
1549	3	2	1	2	4	1	2	1	3	1	2	1	1	1	2	1	1	1	1
1550	1	1	1	2	2	2	2	1	3	1	2	1	1	1	1	1	1	1	2
1551	2	2	2	2	3	1	1	3	2	2	2	1	1	1	2	1	1	2	2
1552	1	2	1	1	2	2	2	3	2	1	2	1	1	1	2	1	1	1	2
1553	1	2	1	2	3	2	1	3	2	1	2	1	1	1	2	1	1	1	1
1554	3	2	1	2	2	1	2	1	3	2	2	1	1	1	1	1	1	1	1
1555	2	2	1	3	4	2	2	1	3	2	1	1	1	1	2	1	1	2	2
1556	2	2	1	1	2	2	2	3	3	2	1	1	1	1	2	1	1	4	1
1557	2	2	4	2	1	2	2	3	4	2	1	2	1	1	2	1	2	1	1
1558	2	2	1	2	2	2	2	1	3	2	2	1	1	1	1	1	1	2	2
1559	1	2	4	2	2	2	2	3	3	2	1	1	1	1	2	1	1	2	1
1560	2	2	1	3	4	2	2	3	3	2	2	1	1	1	2	1	1	1	2
1561	2	2	3	1	1	2	1	3	3	1	2	1	2	2	2	1	1	1	2
1562	1	2	1	2	2	1	1	3	1	1	2	1	1	1	2	1	1	1	1
1563	2	1	1	1	2	2	1	3	2	1	2	1	2	1	2	1	1	4	2
1564	1	2	4	1	1	2	1	1	3	2	1	1	1	1	2	1	1	1	1
1565	4	2	1	3	2	2	2	3	2	1	2	1	1	1	2	1	1	1	3
1566	3	1	1	2	2	1	2	3	1	2	2	1	1	1	2	1	1	5	3
1567	1	2	4	2	2	2	2	3	2	2	2	1	2	1	2	1	1	4	1
1568	3	2	1	2	2	2	1	1	3	2	2	1	1	1	2	2	2	1	1
1569	2	2	4	1	1	2	1	3	4	2	2	2	2	2	1	1	1	4	1
1570	1	2	1	2	2	2	2	3	3	1	1	1	2	2	2	1	1	3	2
1571	1	2	2	1	3	2	1	1	4	2	2	2	1	1	2	1	1	1	2
1572	4	1	1	2	2	2	1	3	2	2	2	2	1	1	2	1	1	4	1
1573	1	2	1	2	2	2	2	1	4	2	1	1	1	1	2	1	2	1	1
1574	1	1	2	2	2	2	1	1	3	2	1	1	1	1	1	1	1	3	2
1575	3	1	1	2	3	1	1	3	2	1	1	1	1	1	2	1	2	1	1
1576	1	2	1	1	2	1	2	3	2	2	1	1	1	1	2	1	1	1	1
1577	2	2	1	1	3	1	2	1	3	2	1	1	1	1	2	1	2	2	1
1578	3	1	2	2	3	2	1	3	4	2	1	1	1	1	2	1	2	2	1
1579	1	2	3	1	1	2	2	3	1	2	1	1	1	1	2	2	1	4	1
1580	2	1	1	1	4	1	1	3	2	2	1	1	2	1	2	1	2	1	1
1581	1	1	2	2	3	2	2	1	3	2	1	1	1	1	2	1	2	1	2
1582	1	1	2	2	3	1	2	3	2	2	1	1	1	1	2	1	2	1	1
1583	3	2	1	2	4	2	2	3	2	2	1	1	1	1	2	1	2	3	3
1584	3	1	3	2	2	2	2	1	2	2	1	2	1	1	2	1	2	4	1
1585	2	1	3	2	4	1	2	1	3	1	1	1	1	1	1	1	2	2	1
1586	1	1	5	2	2	2	1	1	3	2	1	1	1	1	2	1	2	2	1
1587	3	1	1	2	4	1	1	3	4	2	1	1	1	1	2	1	1	2	1
1588	2	2	1	2	2	2	2	3	2	2	1	1	2	1	2	1	1	2	2
1589	3	2	2	3	3	2	1	2	4	1	1	1	1	1	2	1	1	1	2
1590	3	1	4	1	3	2	2	1	2	2	1	1	1	1	2	1	2	1	1
1591	2	1	1	1	2	2	1	3	2	2	1	1	1	1	2	1	2	4	2
1592	2	1	1	1	2	1	1	2	3	1	2	1	1	1	2	1	1	1	2
1593	2	2	3	2	3	2	2	3	3	2	1	1	1	1	2	1	2	2	1
1594	1	2	5	2	3	2	2	3	1	2	1	1	1	1	2	1	1	1	1
1595	3	2	2	1	2	1	1	2	3	2	1	1	1	1	1	1	2	1	1
1596	2	2	5	2	3	2	1	3	2	2	1	1	1	1	2	1	1	1	1
1597	2	1	5	3	4	1	2	3	3	2	1	1	1	1	2	1	2	2	2
1598	4	1	1	2	1	2	2	1	3	2	1	2	1	1	2	1	2	2	2
1599	3	2	1	2	2	1	2	1	2	2	1	1	1	1	2	1	2	3	2
1600	4	2	2	2	2	2	2	1	3	2	1	1	1	1	1	1	2	4	2
1601	2	1	1	2	2	2	1	3	3	1	1	1	1	1	2	1	1	2	1
1602	1	2	5	2	2	2	2	3	4	2	1	1	1	1	1	1	1	1	1
1603	1	2	1	3	3	2	2	3	4	1	1	1	1	1	1	1	2	2	1
1604	3	2	1	1	2	1	2	3	2	2	1	1	1	1	2	1	1	1	1
1605	2	1	5	2	2	2	1	1	3	2	1	2	1	1	2	1	2	2	2
1606	4	1	1	3	2	1	1	1	3	2	1	1	1	1	2	1	1	1	2
1607	4	1	1	3	2	1	1	1	3	2	1	1	1	1	2	1	2	1	2
1608	1	2	1	2	1	2	1	1	3	2	2	1	2	1	2	2	2	1	2
1609	1	2	3	1	2	2	1	3	3	2	2	1	1	1	2	2	2	1	1
1610	2	2	1	1	4	1	1	3	1	2	2	1	1	1	2	1	2	1	3
1611	1	2	1	1	4	1	2	3	1	2	2	1	1	1	1	2	2	1	1
1612	2	1	1	2	2	2	2	1	3	2	2	1	2	1	1	2	2	1	1
1613	3	2	4	2	2	1	2	3	2	2	2	1	1	1	1	2	2	1	2
1614	1	2	1	2	2	2	2	3	2	2	2	1	1	1	2	2	2	1	2
1615	1	2	2	3	2	2	2	3	2	2	2	1	1	1	2	1	2	1	1
1616	2	1	1	2	2	2	1	1	2	2	2	1	1	1	2	1	2	1	1
1617	1	2	5	1	2	2	1	3	1	2	2	1	1	1	2	2	2	1	1
1618	1	2	1	1	1	1	2	3	2	2	2	1	1	1	2	2	2	1	1
1619	3	1	5	2	3	1	2	3	1	2	2	1	1	1	2	1	2	1	3
1620	1	2	1	2	3	2	2	3	1	2	2	1	1	1	2	1	2	1	3
1621	2	2	2	2	2	2	2	3	1	2	2	1	1	1	2	1	2	1	3
1622	1	2	1	1	2	2	2	3	1	2	2	1	1	1	2	2	2	1	1
1623	1	2	5	3	2	2	1	3	1	2	2	1	1	1	2	2	2	1	1
1624	2	1	1	2	3	2	2	3	1	2	2	1	1	1	2	1	2	1	3
1625	1	1	1	2	2	1	2	3	1	2	2	1	1	1	2	1	2	1	1
1626	2	2	4	3	3	2	2	3	1	2	2	1	1	1	2	2	2	1	1
1627	3	2	3	2	2	2	1	1	4	2	2	1	1	1	1	2	2	1	2
1628	1	2	4	2	3	1	1	3	1	2	2	1	1	1	2	1	2	1	1
1629	2	1	1	2	2	2	2	3	3	2	2	1	1	1	2	2	2	5	1
1630	3	1	1	2	2	1	2	3	2	2	2	1	1	1	2	1	2	1	1
1631	1	2	1	2	3	2	1	3	3	2	2	1	1	1	2	1	2	1	2
1632	1	2	1	2	2	1	2	3	1	2	2	1	1	1	2	2	2	1	1
1633	1	2	1	1	2	2	1	1	4	2	2	1	1	1	2	2	2	4	2
1634	2	2	4	3	2	2	2	3	1	2	2	1	1	1	2	2	2	1	1
1635	2	2	4	1	3	1	2	3	1	2	2	1	1	1	2	1	2	1	1
1636	4	2	1	2	1	2	2	3	1	2	2	1	2	1	2	2	2	1	1
1637	2	1	1	2	2	2	1	3	3	2	2	1	2	1	2	1	2	1	2
1638	3	2	5	3	1	2	1	3	3	2	1	1	1	1	2	1	1	1	1
1639	2	2	2	3	2	2	2	3	2	2	2	1	1	1	2	1	2	1	1
1640	1	2	1	1	3	2	2	3	1	2	2	1	1	1	2	1	2	1	1
1641	2	2	2	2	1	1	2	3	3	2	2	1	1	1	2	2	2	1	3
1642	2	2	1	2	3	2	2	3	2	2	2	1	1	1	2	1	2	1	3
1643	1	2	3	3	3	1	1	3	2	2	2	1	1	1	2	1	2	1	1
1644	3	1	3	2	3	2	1	3	2	1	2	1	2	1	2	2	2	1	1
1645	2	2	5	1	3	2	1	1	4	1	2	1	1	1	1	2	2	5	2
1646	2	2	2	2	2	1	1	3	2	1	2	1	1	1	2	1	1	1	1
1647	4	2	3	2	2	2	2	3	1	1	1	2	1	1	2	2	2	5	3
1648	1	2	1	3	4	2	1	3	1	1	2	1	1	1	2	1	2	1	1
1649	4	1	1	2	4	1	2	1	1	1	2	1	1	1	2	1	1	1	1
1650	1	2	2	1	3	1	2	3	2	1	2	1	1	1	2	1	1	1	1
1651	1	2	1	2	4	1	1	3	1	1	2	1	1	1	2	1	2	1	1
1652	2	2	1	2	4	1	1	3	3	1	2	1	1	1	2	1	2	1	1
1653	2	2	3	1	2	2	1	1	3	1	1	2	1	1	1	1	2	5	2
1654	1	2	1	2	3	2	1	3	1	1	2	1	2	1	2	1	2	1	1
1655	2	2	4	2	3	2	1	3	3	1	2	1	1	1	1	1	1	1	1
1656	2	2	2	2	3	2	2	3	3	1	2	1	1	1	1	1	2	1	3
1657	2	2	1	2	3	2	2	3	3	1	2	1	1	1	2	1	2	5	1
1658	1	1	1	1	1	2	1	3	2	1	2	1	2	1	2	2	2	5	1
1659	3	2	1	2	1	2	2	3	2	1	2	1	1	1	2	1	1	1	3
1660	1	2	1	1	2	2	1	3	2	1	2	1	2	1	2	1	2	1	1
1661	2	1	1	2	2	2	1	3	1	2	2	1	2	1	2	1	1	1	1
1662	2	1	1	3	3	1	1	3	4	1	2	1	1	1	2	1	2	1	1
1663	3	1	3	2	4	2	2	3	4	1	2	1	2	1	2	1	1	1	2
1664	2	1	3	2	3	2	1	3	2	2	2	1	1	1	2	2	2	1	2
1665	2	2	2	3	3	1	1	1	4	2	2	1	1	1	1	2	2	1	2
1666	1	1	5	2	3	1	2	3	3	2	2	1	1	1	1	1	2	1	1
1667	1	1	2	1	1	2	2	3	2	2	2	2	1	1	2	1	2	1	1
1668	2	1	1	1	2	1	1	3	4	1	2	1	1	1	2	2	2	1	2
1669	2	2	1	1	1	2	1	3	2	2	2	1	2	1	2	1	2	1	2
1670	4	1	4	1	2	2	1	1	3	2	1	2	1	1	1	2	2	1	2
1671	4	2	4	2	4	1	2	3	1	2	1	2	1	1	2	1	1	1	3
1672	1	1	1	3	3	1	2	3	1	2	2	1	1	1	2	1	2	1	1
1673	2	2	1	2	3	1	1	3	3	2	2	1	1	1	2	2	2	1	2
1674	1	1	4	2	2	2	1	3	3	2	2	1	1	1	1	1	2	1	2
1675	1	2	1	1	2	2	1	1	3	2	2	1	2	1	2	1	1	1	2
1676	3	2	1	2	4	1	2	3	3	1	2	1	1	1	2	1	1	1	3
1677	2	2	1	1	3	2	1	3	3	2	1	1	1	1	2	1	1	1	2
1678	1	2	5	1	1	2	2	3	2	2	1	2	2	1	2	2	2	1	3
1679	1	2	1	2	2	1	2	3	1	2	2	1	1	1	2	2	2	1	3
1680	1	1	5	2	3	2	2	3	1	2	1	1	1	1	2	1	2	1	1
1681	4	2	1	2	2	1	2	3	2	1	1	1	1	1	2	1	2	2	1
1682	1	2	1	1	2	2	2	3	3	2	1	1	1	2	2	1	1	2	1
1683	3	1	1	2	3	2	1	1	3	2	1	1	1	1	2	1	1	2	2
1684	1	2	3	2	3	2	2	3	4	2	2	1	1	1	1	2	2	3	2
1685	1	2	5	2	2	2	2	3	2	2	2	1	1	1	2	1	2	1	1
1686	2	1	5	1	1	2	2	3	2	2	1	2	1	1	2	2	2	1	2
1687	1	1	1	1	1	2	2	1	4	2	2	1	1	1	1	1	2	1	1
1688	2	2	1	1	1	2	2	3	1	2	2	1	1	1	2	2	2	1	3
1689	1	2	5	2	3	1	1	1	3	2	1	1	1	1	2	1	2	1	1
1690	2	1	1	2	3	1	1	1	3	2	2	1	1	1	1	2	2	1	2
1691	1	2	3	2	1	2	2	3	3	2	1	2	1	1	2	2	2	1	1
1692	1	2	1	1	3	2	1	1	4	2	2	1	1	1	2	2	2	1	2
1693	1	2	5	3	2	2	2	3	2	2	2	1	1	1	2	2	1	1	1
1694	1	2	1	2	4	1	2	3	1	2	2	1	2	1	2	1	2	1	3
1695	2	1	1	1	1	2	1	3	3	2	2	1	1	1	1	1	1	1	1
1696	1	1	3	2	4	1	1	3	3	2	2	1	1	1	2	1	2	1	1
1697	4	1	3	2	3	1	1	1	3	2	2	1	1	1	2	1	1	1	1
1698	1	2	1	2	3	2	1	3	3	1	2	1	2	1	2	1	2	1	2
1699	1	2	3	2	1	2	2	3	3	2	1	2	1	1	1	1	2	1	1
1700	3	1	1	2	2	1	1	3	2	1	2	1	1	1	2	2	2	1	1
1701	2	1	5	2	1	2	2	1	2	2	1	2	1	1	2	2	2	1	1
1702	2	1	1	1	2	1	1	3	1	2	2	1	1	1	2	1	2	1	1
1703	2	1	1	1	2	1	2	3	3	2	2	1	1	1	2	2	2	1	1
1704	1	2	2	1	1	2	1	1	3	1	2	1	2	1	2	1	2	1	2
1705	3	1	1	1	3	1	1	3	3	1	1	1	2	1	2	2	2	1	2
1706	1	2	1	1	4	1	2	3	1	2	2	1	1	1	2	1	1	1	1
1707	1	1	5	1	2	2	1	3	3	1	1	2	1	1	2	2	2	1	2
1708	4	2	1	2	2	1	2	3	3	2	2	1	2	1	2	1	1	1	1
1709	2	2	1	2	2	1	1	3	3	2	2	1	1	1	2	2	2	1	1
1710	4	2	2	1	1	2	2	3	2	2	2	1	1	1	2	2	2	1	1
1711	4	2	4	2	1	2	1	3	2	2	2	1	2	1	2	1	2	1	1
1712	4	1	1	2	3	1	1	3	3	1	2	1	1	1	2	1	1	1	2
1713	1	2	5	1	2	2	2	3	2	2	2	1	1	1	2	1	2	1	1
1714	3	1	1	1	3	2	1	3	3	1	2	1	1	1	2	1	1	1	1
1715	3	1	1	3	4	1	1	3	2	1	2	1	1	1	2	1	1	1	2
1716	3	1	1	2	2	1	1	2	4	1	2	1	1	1	2	1	2	1	1
1717	1	2	1	1	3	2	2	3	1	1	2	1	2	1	2	1	1	1	2
1718	1	2	1	2	3	1	1	3	1	1	2	1	1	1	2	2	2	1	1
1719	1	2	2	2	1	2	2	3	3	1	2	1	1	1	1	1	1	1	2
1720	2	1	1	2	2	1	1	3	2	1	2	1	2	1	1	1	1	1	2
1721	2	1	5	2	2	1	1	3	3	1	2	1	1	1	2	2	2	1	2
1722	1	2	5	2	3	2	1	3	3	1	2	1	2	1	1	1	1	3	2
1723	2	2	1	2	2	2	1	3	2	1	1	1	1	1	2	1	2	5	2
1724	1	2	1	2	3	1	1	1	3	1	2	1	1	1	2	1	2	1	1
1725	1	1	5	2	3	1	1	3	2	1	2	1	1	1	2	1	2	1	1
1726	3	2	1	1	3	2	2	3	3	2	2	1	1	1	2	1	2	1	1
1727	2	1	5	2	2	1	1	3	4	1	2	1	1	1	1	1	2	1	1
1728	2	2	1	2	2	1	1	3	2	1	2	1	1	1	2	1	2	1	2
1729	3	2	3	2	1	1	2	3	1	1	2	1	1	1	2	1	1	5	1
1730	1	2	5	1	3	2	1	3	3	2	2	1	1	1	2	2	2	5	1
1731	1	2	3	2	3	2	1	3	1	1	2	1	1	1	2	1	2	1	1
1732	2	1	1	2	1	2	2	3	3	1	2	1	2	1	2	1	2	1	1
1733	1	2	5	2	4	2	2	3	2	1	2	1	1	1	2	1	1	1	1
1734	1	2	1	2	2	1	2	1	3	1	2	1	2	1	2	1	2	5	2
1735	2	2	1	2	2	2	2	3	3	1	2	1	1	1	2	2	2	1	1
1736	2	1	1	3	4	1	1	3	2	2	2	1	2	1	2	1	1	1	1
1737	1	2	1	4	1	1	2	1	3	2	2	1	1	1	1	2	2	1	2
1738	2	1	1	1	2	1	2	3	2	2	2	1	1	1	2	1	1	1	1
1739	2	2	1	2	2	1	1	3	2	1	2	1	1	1	2	2	2	1	1
1740	2	1	1	2	3	1	2	3	3	1	2	1	1	1	2	1	2	3	1
1741	1	2	5	1	3	2	1	3	4	2	2	1	1	1	2	1	2	1	2
1742	2	1	2	1	2	1	2	3	1	1	2	1	1	1	2	1	1	1	2
1743	2	2	3	2	2	1	2	3	3	1	2	1	2	1	2	1	2	2	1
1744	1	2	5	1	1	1	1	3	2	1	2	2	2	1	2	1	2	5	1
1745	3	1	3	1	3	1	2	3	2	2	2	1	1	1	2	1	1	1	1
1746	1	2	4	2	2	1	2	3	1	2	2	1	1	1	1	1	1	1	1
1747	1	2	1	2	2	2	2	1	4	1	2	1	1	1	2	1	2	1	1
1748	1	1	5	2	3	2	1	3	2	2	2	1	1	1	2	2	2	5	2
1749	3	1	1	1	3	2	1	3	2	2	2	1	1	1	2	1	1	1	2
1750	1	1	5	2	2	2	2	3	3	1	2	1	1	1	2	1	1	5	1
1751	2	1	3	1	2	1	2	3	2	1	2	1	1	1	2	1	2	1	1
1752	2	2	2	2	3	2	1	3	2	2	2	1	2	1	2	1	1	1	1
1753	2	1	5	1	4	1	1	3	3	1	2	1	1	1	2	1	1	1	3
1754	1	2	1	2	2	2	1	3	3	2	2	1	1	1	2	1	2	1	1
1755	3	1	3	1	1	1	2	3	1	1	2	1	1	1	2	1	2	5	1
1756	2	2	1	1	1	2	1	3	1	1	2	1	1	1	2	1	1	5	1
1757	2	2	2	1	1	1	1	3	2	1	2	1	1	1	2	1	1	1	1
1758	1	2	5	2	2	2	1	3	3	1	2	1	1	1	2	2	2	2	2
1759	2	2	5	2	1	2	1	1	3	1	1	2	1	1	2	2	2	1	2
1760	3	1	5	1	2	1	1	1	3	1	2	1	1	1	1	1	2	1	1
1761	1	2	1	1	3	2	1	3	4	1	2	1	2	1	2	2	2	1	3
1762	2	1	3	2	1	2	2	1	3	1	1	2	1	1	2	2	2	3	2
1763	2	1	3	1	3	1	1	3	4	1	2	1	1	1	1	1	1	1	1
1764	2	2	4	2	2	2	2	2	4	2	2	1	2	1	1	2	2	1	2
1765	1	2	2	2	3	2	1	1	4	1	2	1	2	1	1	2	2	1	2
1766	2	2	2	2	3	2	1	1	3	2	1	2	1	1	1	1	2	1	2
1767	2	1	1	2	3	2	1	3	3	2	2	1	2	1	1	1	1	1	2
1768	1	2	4	2	3	1	1	1	1	1	2	1	1	1	2	1	1	4	2
1769	3	1	3	1	4	1	1	3	4	1	2	1	1	1	1	1	1	1	1
1770	2	2	5	3	2	2	1	3	1	1	2	2	1	1	2	1	1	1	1
1771	1	2	1	1	2	2	1	3	3	1	2	1	1	1	2	2	2	1	1
1772	2	1	1	1	1	1	1	3	1	2	2	1	2	1	2	2	2	1	1
1773	1	2	1	1	4	1	2	3	2	1	2	1	1	1	2	1	1	1	1
1774	1	1	4	1	3	1	1	3	2	2	2	1	1	1	2	2	2	1	1
1775	1	2	1	1	1	1	2	3	1	1	1	1	1	1	2	2	2	1	3
1776	3	1	4	2	2	1	2	3	2	1	2	1	2	1	2	1	2	1	1
1777	2	2	2	2	2	2	1	3	3	2	2	1	1	1	1	1	2	1	1
1778	3	2	4	1	2	1	2	3	3	2	2	1	2	1	2	2	2	1	3
1779	1	2	1	2	2	1	1	3	1	1	2	1	1	1	2	1	2	1	1
1780	3	1	1	2	3	2	1	1	3	1	2	1	1	1	1	2	2	1	2
1781	1	1	1	1	2	2	1	3	4	1	2	1	1	1	2	2	2	1	1
1782	2	2	1	2	1	2	2	3	2	2	2	1	1	1	2	1	2	2	1
1783	1	1	5	1	4	1	1	3	1	2	2	1	1	1	2	1	2	1	2
1784	2	1	5	2	3	1	1	3	2	1	2	1	1	1	2	1	2	5	1
1785	2	1	1	2	3	1	2	3	2	1	2	1	1	1	2	1	1	4	1
1786	1	2	1	1	3	1	1	3	4	1	2	1	1	1	2	1	1	1	2
1787	2	2	5	2	2	2	1	1	4	2	1	1	1	1	1	1	2	1	2
1788	2	2	2	1	4	1	1	1	4	1	2	1	1	1	2	2	2	1	3
1789	1	2	1	1	1	2	1	3	1	1	2	1	1	1	2	2	2	1	1
1790	1	2	3	2	2	2	2	1	3	1	2	1	1	1	1	1	2	1	2
1791	2	1	5	1	2	2	2	1	4	1	1	2	1	1	2	1	2	1	1
1792	1	2	1	2	3	2	1	3	2	1	2	1	1	1	2	1	1	1	1
1793	1	2	1	1	1	2	1	3	2	1	2	1	2	1	2	1	2	1	1
1794	2	1	1	1	2	2	2	3	2	2	1	1	1	1	2	1	2	1	2
1795	2	1	1	3	1	2	2	1	4	1	1	1	1	1	1	2	2	1	2
1796	4	1	1	2	3	1	1	3	3	1	2	1	1	1	2	2	2	4	1
1797	1	2	2	2	2	2	1	3	3	1	2	1	1	1	1	2	2	1	2
1798	3	2	1	1	3	2	1	3	3	2	2	1	2	1	2	1	1	1	1
1799	1	1	5	2	2	2	1	2	3	2	1	2	1	1	1	2	2	1	1
1800	3	1	4	2	3	2	1	2	4	1	2	1	1	1	2	1	1	1	2
1801	3	1	2	1	2	2	1	3	1	2	2	1	2	2	2	1	2	1	2
1802	2	1	5	2	2	1	1	1	3	2	2	2	1	1	1	2	2	1	2
1803	1	1	4	2	1	2	2	3	4	2	1	2	1	1	1	1	2	1	1
1804	4	1	1	2	2	1	1	3	3	1	2	1	1	1	2	1	1	1	2
1805	3	2	2	2	2	1	1	3	2	1	2	2	1	1	1	1	1	1	2
1806	1	2	1	1	2	2	1	3	3	1	2	1	2	1	2	2	2	1	1
1807	2	1	1	2	4	2	1	3	3	2	2	1	1	1	1	1	2	1	1
1808	1	1	5	2	3	2	2	3	1	2	2	1	1	1	2	1	1	5	1
1809	4	2	1	1	3	1	1	3	2	2	2	1	1	1	1	1	1	1	1
1810	2	2	1	2	1	2	1	3	1	1	2	1	1	1	2	2	2	1	1
1811	3	1	2	3	3	1	2	3	2	1	2	2	1	1	2	1	2	1	1
1812	2	1	1	1	2	2	2	3	3	1	2	1	1	1	2	2	2	1	1
1813	3	1	2	1	2	2	1	3	3	1	1	2	1	1	2	2	2	1	2
1814	2	2	1	2	4	1	1	3	2	1	2	1	1	1	2	1	2	1	1
1815	2	2	4	2	3	1	2	3	3	2	2	1	1	1	2	1	1	5	1
1816	2	2	1	2	2	2	2	3	1	2	2	1	2	1	2	1	2	1	1
1817	2	1	1	2	2	1	2	3	2	1	2	1	1	1	2	2	1	1	1
1818	2	1	1	2	2	1	2	3	3	1	2	1	1	1	2	1	1	5	1
1819	1	2	4	2	2	1	1	3	3	1	2	1	1	1	2	1	1	1	1
1820	2	2	1	1	2	2	1	3	3	2	2	1	1	1	2	1	1	5	3
1821	1	2	5	2	3	2	1	2	4	2	2	1	1	1	2	1	1	1	2
1822	2	1	1	1	2	1	2	3	3	1	2	1	1	1	2	1	1	1	2
1823	1	2	2	3	1	2	2	3	1	1	2	1	1	1	2	2	2	1	1
1824	1	2	5	2	2	1	1	3	1	2	2	1	2	1	2	1	1	1	1
1825	2	2	1	1	4	1	2	3	2	2	2	1	2	1	2	1	1	1	1
1826	1	2	5	1	3	2	2	3	3	2	2	1	1	1	2	1	1	1	2
1827	3	2	2	1	1	1	1	3	1	2	2	1	2	1	2	1	1	1	1
1828	1	2	1	2	1	2	2	3	2	1	2	1	1	1	2	1	1	1	2
1829	3	1	1	2	2	1	2	3	3	1	2	1	1	1	2	1	1	1	1
1830	3	2	2	2	1	2	1	3	2	1	2	1	1	1	2	1	1	5	2
1831	1	2	2	2	3	2	2	3	2	2	2	1	1	1	2	1	1	5	1
1832	1	2	2	2	2	2	1	3	1	2	2	1	1	1	2	1	1	1	2
1833	2	2	1	1	4	1	1	3	3	1	2	1	1	1	2	1	1	1	1
1834	3	1	1	2	2	1	2	3	3	1	2	1	1	1	2	1	2	1	1
1835	1	2	1	1	2	2	2	1	3	1	2	1	1	1	2	1	1	1	1
1836	2	1	1	2	4	1	1	3	2	1	2	1	1	1	2	1	1	1	2
1837	2	1	1	3	2	1	1	1	3	1	2	1	2	1	2	1	2	1	2
1838	2	2	3	1	3	1	1	3	2	1	2	1	1	1	2	1	2	1	1
1839	1	2	4	1	2	2	1	3	2	2	2	1	1	1	2	2	2	1	2
1840	1	2	5	2	3	1	1	3	3	1	2	1	1	1	2	1	2	2	2
1841	2	2	1	1	2	2	1	1	4	1	2	1	1	1	2	2	2	1	2
1842	1	1	5	3	2	2	1	1	4	2	2	1	1	1	2	1	2	1	2
1843	1	2	1	2	4	1	1	2	3	1	2	1	1	1	2	1	2	1	2
1844	2	1	1	2	1	1	1	3	3	1	2	1	1	1	2	1	2	1	1
1845	3	2	1	1	1	2	2	3	1	1	2	1	1	1	2	2	2	1	1
1846	3	1	3	3	3	1	1	1	4	1	2	1	1	1	1	1	2	1	2
1847	3	2	1	1	1	1	2	3	1	1	2	1	1	1	2	1	2	1	2
1848	2	1	1	1	2	1	1	2	4	1	2	1	1	1	2	2	2	2	2
1849	3	2	1	2	2	1	1	3	1	1	2	1	1	1	2	1	2	1	2
1850	2	1	3	2	3	1	1	3	2	1	2	1	1	1	2	1	2	1	1
1851	1	1	1	2	3	2	2	3	2	1	2	1	1	1	2	1	1	1	1
1852	1	2	3	2	2	2	2	3	4	2	2	2	1	1	2	1	1	1	1
1853	2	2	5	2	4	1	1	3	1	1	2	1	1	1	2	1	1	1	2
1854	1	2	3	2	2	2	2	3	1	1	2	1	1	1	2	1	1	5	1
1855	1	2	1	3	3	1	2	3	1	2	2	1	1	1	2	1	1	1	3
1856	2	2	4	1	2	1	1	3	4	1	2	1	1	1	1	1	2	1	2
1857	2	1	1	2	4	1	1	3	2	1	2	1	1	1	2	1	2	1	1
1858	1	2	5	2	4	2	1	3	3	2	2	1	1	1	2	1	1	1	1
1859	2	1	1	2	3	1	2	3	4	1	2	1	1	1	1	1	2	1	1
1860	2	1	1	4	4	1	2	3	2	2	2	1	1	1	2	1	1	1	3
1861	2	2	3	1	2	2	1	3	2	2	2	1	2	1	2	2	2	1	2
1862	2	1	1	2	4	1	2	3	1	1	2	1	1	1	2	1	2	1	1
1863	1	2	3	2	2	1	1	3	1	2	2	1	1	1	2	1	2	1	1
1864	1	2	1	2	3	1	1	3	1	1	2	1	1	1	1	1	2	1	1
1865	3	2	1	1	1	2	2	3	4	1	2	1	1	1	1	2	2	1	1
1866	3	1	1	2	3	1	1	3	2	1	2	1	1	1	2	1	1	1	3
1867	1	2	5	1	2	1	1	3	2	2	2	1	1	1	2	1	2	1	2
1868	2	2	1	2	4	1	2	3	2	1	2	1	1	1	2	1	1	1	3
1869	1	2	4	3	2	1	1	1	4	1	2	1	1	1	1	1	2	1	2
1870	1	2	2	1	2	1	1	1	3	2	2	1	1	1	2	1	2	1	1
1871	4	1	3	2	3	1	1	3	4	1	2	1	1	1	1	1	2	1	1
1872	3	1	1	2	4	1	1	3	2	1	2	1	1	1	2	1	1	1	1
1873	1	1	3	3	3	1	2	3	3	2	2	1	2	1	2	2	2	1	1
1874	1	2	2	2	3	2	1	3	1	2	2	1	1	1	2	1	1	1	1
1875	1	2	3	2	2	1	1	3	1	1	2	1	1	1	2	2	2	3	2
1876	2	1	1	1	2	1	1	3	4	1	2	1	1	1	1	1	2	4	1
1877	2	1	2	2	3	1	2	3	1	1	2	1	1	1	2	1	1	1	1
1878	1	1	5	2	4	2	2	3	3	1	2	1	1	1	2	2	2	1	2
1879	1	2	3	1	3	1	1	3	3	2	1	1	1	1	2	1	2	1	1
1880	2	1	1	2	4	1	1	3	3	1	2	1	1	1	2	1	2	1	1
1881	1	2	5	1	3	2	1	1	4	2	2	1	1	1	2	1	2	1	2
1882	1	2	5	1	2	1	2	3	1	2	2	1	1	1	2	2	2	1	1
1883	1	2	1	1	1	2	1	3	1	1	2	1	2	1	2	2	2	1	1
1884	2	2	2	3	3	1	2	3	1	1	2	1	1	1	2	1	2	1	1
1885	2	1	1	1	1	2	1	2	4	1	2	1	2	1	1	2	2	1	2
1886	1	2	5	1	2	1	2	3	3	2	2	1	1	1	1	1	1	1	2
1887	1	2	1	1	1	1	2	1	3	1	2	1	1	1	2	2	2	1	2
1888	1	2	1	1	2	2	1	3	4	1	2	1	1	1	2	1	2	1	2
1889	1	1	5	2	3	1	2	3	1	1	2	1	1	1	2	1	2	1	1
1890	3	2	1	1	2	2	1	3	2	1	2	1	1	1	2	1	2	1	1
1891	1	2	3	1	3	1	2	3	1	2	2	1	1	1	2	1	2	1	2
1892	2	2	1	3	1	1	1	3	4	1	2	1	1	1	2	2	2	1	2
1893	1	1	5	1	3	2	2	1	4	1	2	1	1	1	2	1	2	1	2
1894	2	1	1	2	4	1	1	3	1	1	2	1	1	1	2	1	1	1	1
1895	1	2	4	2	4	1	1	3	4	1	2	1	1	1	1	1	1	1	2
1896	1	2	1	2	4	1	1	3	3	1	2	1	1	1	2	1	1	1	1
1897	3	1	1	1	1	1	2	3	3	1	2	1	1	1	2	1	2	1	2
1898	3	1	1	3	2	1	1	3	4	1	2	1	1	1	2	2	2	4	2
1899	1	2	3	2	3	2	1	3	2	1	2	1	1	1	2	1	1	1	1
1900	4	1	1	1	1	2	1	3	2	1	2	1	2	1	2	2	2	1	1
1901	2	1	1	2	2	1	2	3	2	1	2	1	1	1	2	1	1	1	1
1902	1	1	1	2	2	2	2	1	4	1	2	1	1	1	2	1	2	2	2
1903	1	2	1	1	3	2	2	3	1	1	2	1	1	1	2	1	2	1	1
1904	2	2	2	2	2	2	1	3	2	1	2	1	1	1	2	1	2	1	1
1905	1	2	1	1	2	2	2	3	3	1	1	1	1	1	2	2	2	3	2
1906	1	2	1	2	3	1	2	3	1	1	2	1	1	1	2	1	1	1	2
1907	1	2	1	1	2	1	2	3	1	1	2	1	1	1	2	2	2	1	1
1908	1	2	1	1	2	1	2	3	1	1	2	1	1	1	2	1	2	1	1
1909	1	1	1	3	3	1	2	3	1	1	2	1	1	1	2	1	1	1	1
1910	1	2	3	1	3	1	1	3	3	1	2	1	1	1	2	1	1	4	1
1911	3	1	3	1	2	1	1	1	3	1	2	1	1	1	2	2	2	1	2
1912	3	2	1	2	3	2	2	3	2	1	2	1	1	1	2	1	2	1	2
1913	1	2	4	1	1	2	1	3	1	2	2	1	2	1	2	2	2	1	1
1914	2	2	1	2	2	2	1	3	2	2	2	1	2	1	2	1	2	1	1
1915	2	2	1	2	2	2	2	3	1	2	2	1	2	1	2	1	1	1	1
1916	1	1	5	3	2	2	1	3	1	1	2	1	1	1	2	1	1	4	2
1917	1	1	1	3	2	1	2	3	1	2	2	1	2	1	2	2	2	1	1
1918	1	2	5	2	2	2	1	2	4	1	2	1	2	1	2	2	2	1	2
1919	2	2	4	2	2	1	1	3	1	2	2	1	1	1	2	1	1	1	2
1920	1	2	5	4	3	1	2	3	1	2	2	2	1	1	2	2	2	1	1
1921	2	2	1	1	2	2	2	3	2	2	2	1	1	1	2	2	2	2	1
1922	2	2	1	2	2	1	2	3	1	1	2	1	1	1	2	1	1	1	1
1923	2	2	1	1	3	2	1	3	3	2	2	1	1	1	2	1	2	1	1
1924	2	1	1	2	4	1	1	1	3	1	2	1	1	1	2	1	2	1	2
1925	3	1	5	2	1	1	2	3	2	1	2	1	2	1	2	1	2	1	1
1926	2	2	4	1	2	2	1	2	4	2	2	1	2	1	2	2	2	1	2
1927	1	2	1	1	2	2	2	3	3	2	2	1	1	1	2	2	2	1	1
1928	2	2	1	2	2	1	2	3	1	1	2	1	2	1	2	2	2	5	1
1929	2	2	3	1	2	2	2	3	3	1	2	1	1	1	2	2	2	1	1
1930	1	2	3	2	1	1	2	3	2	1	2	1	1	1	2	2	2	5	1
1931	2	2	4	2	3	1	2	3	1	1	2	1	1	1	2	1	2	1	1
1932	2	2	1	1	1	2	1	3	4	2	2	1	1	1	2	1	2	1	1
1933	3	1	4	2	1	2	2	3	3	1	2	1	2	1	2	1	1	1	1
1934	3	2	1	2	2	2	2	3	2	1	2	1	1	1	2	1	2	1	3
1935	2	2	2	2	3	2	1	3	3	2	2	1	2	1	2	2	2	1	2
1936	2	1	3	2	2	1	1	3	2	1	2	1	1	1	2	1	2	4	2
1937	2	1	1	2	3	1	1	3	3	1	2	1	1	1	2	2	2	1	1
1938	2	1	1	2	3	1	2	3	3	1	1	1	1	1	2	1	1	1	1
1939	3	2	3	1	1	1	2	3	3	1	1	1	1	1	2	1	1	1	1
1940	2	1	3	1	2	2	2	3	2	1	2	1	2	1	2	2	2	1	2
1941	3	1	1	1	4	1	1	3	1	1	2	1	1	1	2	1	2	1	3
1942	2	2	1	2	2	2	2	1	3	1	2	1	2	1	2	2	2	1	1
1943	4	1	3	2	1	2	2	3	3	2	2	1	2	1	2	2	2	1	1
1944	1	2	5	2	2	2	2	1	3	1	1	2	1	1	2	2	2	1	2
1945	2	2	1	2	4	2	2	3	1	1	2	1	2	1	2	1	1	1	1
1946	1	1	5	1	2	2	1	1	3	1	2	1	1	1	1	1	2	1	2
1947	4	1	1	2	2	2	2	3	2	2	2	1	1	1	2	1	2	4	1
1948	1	1	5	2	3	1	1	1	3	1	2	1	1	1	2	1	2	1	2
1949	4	2	1	1	1	2	2	1	4	2	1	2	1	1	2	1	2	1	2
1950	1	2	4	2	2	1	2	3	1	1	2	1	1	1	2	2	2	1	1
1951	1	1	5	2	3	1	1	3	2	2	2	1	1	1	2	2	2	1	1
1952	1	2	3	2	2	2	1	3	3	1	2	1	1	1	2	1	2	1	2
1953	3	1	1	2	4	2	2	3	1	1	2	1	1	1	2	1	1	1	1
1954	1	2	5	2	2	1	2	3	2	2	2	1	2	1	2	1	1	1	1
1955	1	2	1	1	2	1	2	3	2	2	2	1	2	1	2	1	1	2	3
1956	2	2	4	2	2	1	2	3	2	2	2	1	1	1	2	2	2	1	1
1957	1	2	5	2	2	2	1	1	3	2	2	1	1	1	2	1	1	1	2
1958	2	1	1	2	2	2	2	1	3	2	2	1	2	1	1	2	2	1	1
1959	1	2	1	3	3	2	2	3	1	2	2	1	1	1	2	1	1	5	1
1960	2	2	4	1	2	1	2	3	1	2	2	1	1	1	2	1	1	3	3
1961	1	2	5	1	2	2	1	3	2	1	2	1	1	1	2	1	1	1	2
1962	3	2	1	2	3	1	2	3	2	1	2	1	1	1	2	1	1	4	1
1963	1	1	1	1	3	1	1	3	4	1	1	1	1	1	1	1	2	1	1
1964	2	2	2	2	3	1	2	3	3	1	2	1	1	1	2	1	1	1	2
1965	2	2	1	3	2	2	1	1	2	1	2	1	1	1	2	1	2	1	1
1966	2	1	1	2	3	1	2	3	1	1	2	1	1	1	2	1	2	1	1
1967	2	2	1	1	1	2	2	3	3	1	1	1	1	1	2	1	2	1	1
1968	1	1	1	3	2	1	1	3	3	1	2	1	1	1	2	1	1	3	2
1969	3	1	1	1	1	2	1	3	2	1	2	1	2	1	2	2	2	3	1
1970	2	2	1	2	4	1	2	3	2	1	2	1	1	1	2	1	2	1	1
1971	2	1	1	1	2	1	2	3	1	1	2	1	1	1	2	1	2	1	3
1972	3	2	2	1	3	1	1	1	2	1	2	1	1	1	2	1	2	1	2
1973	1	2	1	1	2	2	1	3	2	1	2	1	1	1	2	1	2	4	1
1974	3	2	1	2	2	2	1	3	3	1	2	1	1	1	2	1	2	4	2
1975	3	1	1	2	2	1	1	3	2	1	2	1	2	1	2	2	2	1	1
1976	1	2	5	2	3	2	1	2	3	2	2	1	1	1	2	2	2	1	2
1977	1	2	1	2	3	1	2	3	3	1	2	1	2	1	2	1	2	2	1
1978	1	2	4	3	1	2	2	3	2	2	2	1	2	1	2	1	1	2	1
1979	2	2	4	2	1	2	1	3	3	2	1	2	1	1	2	1	2	1	1
1980	1	1	1	2	2	2	2	3	3	1	2	1	2	1	2	2	2	2	2
1981	1	2	1	2	2	2	1	3	3	2	2	1	1	1	2	2	2	1	2
1982	2	1	1	2	4	1	1	3	1	2	2	1	1	1	2	1	2	1	1
1983	2	1	3	1	2	1	1	3	1	2	2	1	1	1	2	1	2	1	1
1984	2	2	3	3	2	1	2	3	4	1	2	1	1	1	2	1	1	1	1
1985	2	2	1	1	2	1	1	3	3	1	2	1	1	1	2	1	1	1	1
1986	1	2	3	2	1	2	1	3	3	1	2	1	2	1	2	1	2	1	1
1987	1	2	1	1	1	2	2	3	4	1	1	1	1	1	1	2	2	1	1
1988	1	2	5	2	3	2	1	3	2	1	2	1	1	1	2	1	1	4	2
1989	3	1	1	2	4	1	2	3	2	1	2	1	1	1	2	1	2	4	1
1990	1	2	1	2	3	2	2	1	2	2	2	1	2	1	2	1	1	4	1
1991	4	1	1	2	2	1	1	3	2	1	2	1	1	1	2	1	2	1	1
1992	2	2	2	3	3	1	2	3	2	2	2	1	1	1	2	1	1	1	2
1993	2	2	3	2	1	1	1	3	2	1	2	2	2	1	2	1	2	1	1
1994	1	1	5	1	4	1	2	3	3	1	2	1	1	1	2	1	2	1	1
1995	2	2	2	3	1	2	1	1	3	2	2	1	1	1	2	2	2	4	2
1996	1	2	1	2	2	2	2	3	2	1	2	1	1	1	2	1	2	3	1
1997	2	2	2	1	3	1	2	3	2	1	2	1	1	1	2	1	2	1	1
1998	2	1	1	3	4	1	1	1	3	1	2	1	1	1	1	1	2	1	1
1999	1	2	4	1	2	2	1	3	3	2	2	1	1	1	2	1	1	1	2
2000	2	1	1	2	3	1	1	3	1	1	2	1	1	1	2	1	1	1	1
2001	1	1	1	2	3	2	2	3	3	2	2	1	2	1	1	2	2	1	2
2002	1	1	5	2	3	1	1	3	1	1	2	1	1	1	2	2	2	1	3
2003	1	2	1	3	3	2	2	3	2	2	2	1	1	1	2	2	2	1	1
2004	2	2	1	2	1	2	2	3	1	1	2	1	1	1	2	2	2	4	1
2005	1	2	3	2	1	2	2	3	2	2	2	1	1	1	2	2	2	1	1
2006	1	2	2	2	3	2	2	3	3	1	2	2	1	1	2	1	1	1	1
2007	2	2	2	2	3	2	1	3	4	1	2	1	2	1	1	2	2	1	2
2008	3	2	1	3	2	1	2	3	2	1	2	1	2	1	2	2	2	1	1
2009	3	2	2	3	1	2	2	3	3	2	2	1	1	1	2	2	2	3	1
2010	2	1	1	1	2	2	2	3	2	1	2	1	1	1	2	2	2	1	2
2011	2	1	1	2	1	2	2	3	1	1	2	1	2	1	2	1	2	1	2
2012	2	1	1	2	3	2	1	3	2	2	2	1	1	1	2	2	2	5	2
2013	1	2	1	1	2	2	2	3	3	1	2	1	1	1	2	1	2	1	1
2014	1	2	2	2	3	1	1	3	3	1	2	1	1	1	2	1	2	1	1
2015	1	2	1	3	2	1	1	3	4	1	2	1	1	1	2	1	1	1	2
2016	1	2	1	1	1	2	2	3	2	1	2	1	1	1	2	1	1	1	1
2017	2	1	1	2	1	2	1	1	3	1	1	1	1	1	2	1	2	4	1
2018	2	1	5	2	3	2	2	3	2	2	2	1	1	1	2	1	2	1	1
2019	3	1	3	2	3	2	1	1	3	2	1	2	1	1	2	2	2	5	2
2020	2	1	1	1	2	1	1	1	4	2	2	1	1	1	2	2	2	1	2
2021	1	1	5	3	4	2	2	2	1	1	2	2	1	1	2	1	2	1	1
2022	2	2	1	1	2	2	2	3	1	1	2	1	2	1	2	1	1	2	1
2023	2	2	5	2	4	1	1	3	3	1	2	1	1	1	1	1	2	4	2
2024	1	2	5	2	2	2	2	3	3	2	2	1	1	1	2	1	2	3	1
2025	3	2	4	1	1	1	2	3	2	2	2	1	1	1	2	1	1	1	1
2026	1	2	2	2	2	2	2	3	2	1	2	1	2	1	2	2	2	1	2
2027	3	1	1	1	2	1	2	3	3	1	2	1	1	1	2	1	1	1	1
2028	2	2	1	1	4	2	1	1	4	2	2	1	1	1	1	1	2	2	1
2029	3	1	1	1	2	2	1	3	3	1	2	1	2	1	1	1	1	1	1
2030	2	2	3	1	1	2	2	3	3	1	2	1	2	1	2	2	2	4	1
2031	2	1	1	1	2	1	2	3	1	1	2	1	1	1	2	2	2	2	2
2032	1	2	1	2	1	2	1	3	2	1	2	1	2	1	2	2	2	1	2
2033	3	1	1	2	3	1	2	3	3	1	2	1	1	1	2	1	2	1	1
2034	2	2	1	1	3	2	2	3	2	1	2	1	1	1	2	1	2	1	2
2035	1	2	2	1	3	1	2	3	3	1	2	1	1	1	1	1	2	1	1
2036	3	2	1	2	1	2	1	3	2	1	2	1	1	1	2	2	2	1	1
2037	3	1	1	2	4	1	1	3	4	1	2	1	1	1	2	1	1	1	2
2038	3	1	1	1	2	1	1	3	3	1	2	1	1	1	2	1	2	2	1
2039	1	1	5	1	4	1	1	3	4	1	2	1	1	1	1	1	1	1	3
2040	3	1	4	1	3	1	1	3	2	1	2	1	1	1	2	1	2	3	1
2041	2	2	2	1	2	2	2	3	1	2	2	1	1	1	2	2	2	4	2
2042	1	2	3	2	2	1	1	3	3	1	2	1	1	1	2	1	2	3	2
2043	1	2	2	2	3	1	2	3	1	1	2	1	1	1	2	1	2	1	1
2044	3	2	1	1	3	1	1	1	4	1	2	1	2	1	1	1	1	1	3
2045	1	2	1	2	3	1	1	3	2	1	2	1	1	1	2	1	2	1	1
2046	4	2	1	2	2	2	1	3	3	1	2	1	1	1	1	1	2	1	1
2047	1	2	5	2	3	1	1	3	4	1	2	1	2	1	1	1	2	1	2
2048	2	2	1	1	2	2	2	3	1	2	2	1	2	1	2	2	2	1	1
2049	2	2	1	1	2	2	2	3	2	1	2	1	2	1	2	1	1	1	1
2050	3	1	1	2	2	1	1	3	2	2	2	1	2	1	2	1	1	1	2
2051	3	2	2	2	3	2	1	3	2	2	2	1	1	1	2	1	2	1	2
2052	1	2	5	2	2	2	2	3	2	1	2	1	1	1	2	1	1	1	1
2053	2	1	1	2	4	1	1	3	2	1	2	1	1	1	2	1	2	1	2
2054	1	2	3	1	2	2	1	3	2	2	2	2	1	1	2	1	2	1	1
2055	1	2	1	1	1	2	1	3	1	1	2	1	1	1	2	2	2	1	1
2056	3	1	1	1	1	2	1	3	3	2	2	1	2	1	2	2	2	1	3
2057	1	1	3	2	2	2	1	1	3	2	1	2	1	1	2	2	2	5	2
2058	1	1	1	1	2	2	1	3	3	1	2	1	1	1	2	1	2	1	1
2059	1	2	2	2	3	2	1	3	2	1	2	1	1	1	2	1	2	4	2
2060	1	2	3	2	2	2	1	3	2	2	2	1	2	1	2	1	2	1	1
2061	2	1	5	1	4	2	1	3	2	2	2	2	1	1	2	1	2	1	2
2062	1	2	1	1	1	2	2	3	2	1	2	1	2	1	2	1	1	1	1

## Sheet: Sheet2
	PASSWORD TO UNPROTECT SHEET=HIVJMC
